# Supplementary material for: Transcriptome Analysis Reveals Hub Genes Regulating Autophagy in Patients With Severe COVID-19
Source: Front Genet. 2022 Jul 18;13:908826. doi: 10.3389/fgene.2022.908826 (PMC9340158; doi:10.3389/fgene.2022.908826)
Supplement: Supplementary file 1 [file Datasheet1.ZIP]

Archive with 56 entries (47 files):
- original data/
- original data/Figure5/
- original data/Figure5/subnetwork1_direction.EA
- __MACOSX/
- __MACOSX/original data/
- __MACOSX/original data/Figure5/
- __MACOSX/original data/Figure5/._subnetwork1_direction.EA
- original data/Figure5/subnetwork1_Types.NA
- __MACOSX/original data/Figure5/._subnetwork1_Types.NA
- original data/Figure5/subnetwork1_abundance.NA
- __MACOSX/original data/Figure5/._subnetwork1_abundance.NA
- original data/Figure5/subnetwork1.sif
- __MACOSX/original data/Figure5/._subnetwork1.sif
- original data/Figure5/subnetwork1_Label.NA
- __MACOSX/original data/Figure5/._subnetwork1_Label.NA
- original data/Figure5/subnetwork1_name.NA
- __MACOSX/original data/Figure5/._subnetwork1_name.NA
- __MACOSX/original data/._Figure5
- original data/.DS_Store
- __MACOSX/original data/._.DS_Store
- original data/Figure4.xlsx
- __MACOSX/original data/._Figure4.xlsx
- original data/Figure6/
- original data/Figure6/subnetwork1_direction.EA
- __MACOSX/original data/Figure6/
- __MACOSX/original data/Figure6/._subnetwork1_direction.EA
- original data/Figure6/subnetwork1_Types.NA
- __MACOSX/original data/Figure6/._subnetwork1_Types.NA
- original data/Figure6/subnetwork1_abundance.NA
- __MACOSX/original data/Figure6/._subnetwork1_abundance.NA
- original data/Figure6/subnetwork1.sif
- __MACOSX/original data/Figure6/._subnetwork1.sif
- original data/Figure6/subnetwork1_Label.NA
- __MACOSX/original data/Figure6/._subnetwork1_Label.NA
- original data/Figure6/subnetwork1_name.NA
- __MACOSX/original data/Figure6/._subnetwork1_name.NA
- __MACOSX/original data/._Figure6
- original data/Figure7/
- original data/Figure7/subnetwork1_direction.EA
- __MACOSX/original data/Figure7/
- __MACOSX/original data/Figure7/._subnetwork1_direction.EA
- original data/Figure7/subnetwork1_Types.NA
- __MACOSX/original data/Figure7/._subnetwork1_Types.NA
- original data/Figure7/subnetwork1_abundance.NA
- __MACOSX/original data/Figure7/._subnetwork1_abundance.NA
- original data/Figure7/subnetwork1.sif
- __MACOSX/original data/Figure7/._subnetwork1.sif
- original data/Figure7/subnetwork1_Label.NA
- __MACOSX/original data/Figure7/._subnetwork1_Label.NA
- original data/Figure7/subnetwork1_name.NA
- __MACOSX/original data/Figure7/._subnetwork1_name.NA
- __MACOSX/original data/._Figure7
- original data/RNA-Seq count dataset.xlsx
- __MACOSX/original data/._RNA-Seq count dataset.xlsx
- original data/Figure2.xlsx
- __MACOSX/original data/._Figure2.xlsx
