# Supplementary material for: Transcriptome Analysis Reveals Hub Genes Regulating Autophagy in Patients With Severe COVID-19
Source: Front Genet. 2022 Jul 18;13:908826. doi: 10.3389/fgene.2022.908826 (PMC9340158; doi:10.3389/fgene.2022.908826)
Supplement: Supplementary file 1 [file Datasheet1.ZIP › original data/Figure5/subnetwork1_direction.EA]

direction (class=java.lang.String)
STAM (pp) NR2F1 = NA
STAM (pp) NOBOX = NA
STAM (pp) PRRX2 = NA
STAM (pp) NKX2-5 = NA
STAM (pp) FOXC1 = NA
STAM (pp) GATA2 = NA
STAM (pp) FOXL1 = NA
STAM (pp) RELA = NA
STAM (pp) ELK1 = NA
RPS27A (pp) NKX3-2 = NA
RPS27A (pp) JUND = NA
RPS27A (pp) FOXC1 = NA
RPS27A (pp) GATA2 = NA
RPS27A (pp) FOXL1 = NA
RPS27A (pp) POU2F2 = NA
RPS27A (pp) HOXA5 = NA
RPS27A (pp) GATA3 = NA
RPS27A (pp) NFKB1 = NA
RPS27A (pp) SREBF1 = NA
RPS27A (pp) TP63 = NA
RPS27A (pp) SOX5 = NA
MVB12A (pp) CREB1 = NA
MVB12A (pp) GATA2 = NA
MVB12A (pp) YY1 = NA
MVB12A (pp) NFIC = NA
MVB12A (pp) SRF = NA
MVB12A (pp) PPARG = NA
MVB12A (pp) STAT3 = NA
MVB12A (pp) TP53 = NA
MVB12A (pp) FOXF2 = NA
VPS37B (pp) CREB1 = NA
VPS37B (pp) YY1 = NA
VPS37B (pp) NFIC = NA
VPS37B (pp) SRF = NA
VPS37B (pp) PPARG = NA
VPS37B (pp) HNF4A = NA
VPS37B (pp) STAT1 = NA
CHMP6 (pp) E2F1 = NA
CHMP6 (pp) NFKB1 = NA
CHMP6 (pp) USF2 = NA
