# Supplementary material for: Transcriptome Analysis Reveals Hub Genes Regulating Autophagy in Patients With Severe COVID-19
Source: Front Genet. 2022 Jul 18;13:908826. doi: 10.3389/fgene.2022.908826 (PMC9340158; doi:10.3389/fgene.2022.908826)
Supplement: Supplementary file 1 [file Datasheet1.ZIP › original data/Figure5/subnetwork1_Types.NA]

Types (class=java.lang.String)
STAM = Seed
RPS27A = Seed
MVB12A = Seed
VPS37B = Seed
CHMP6 = Seed
NR2F1 = TF
NOBOX = TF
PRRX2 = TF
NKX2-5 = TF
NKX3-2 = TF
JUND = TF
CREB1 = TF
FOXC1 = TF
GATA2 = TF
FOXL1 = TF
YY1 = TF
POU2F2 = TF
HOXA5 = TF
NFIC = TF
SRF = TF
PPARG = TF
STAT3 = TF
GATA3 = TF
HNF4A = TF
E2F1 = TF
NFKB1 = TF
RELA = TF
TP53 = TF
USF2 = TF
SREBF1 = TF
STAT1 = TF
ELK1 = TF
FOXF2 = TF
TP63 = TF
SOX5 = TF
