# Supplementary material for: Transcriptome Analysis Reveals Hub Genes Regulating Autophagy in Patients With Severe COVID-19
Source: Front Genet. 2022 Jul 18;13:908826. doi: 10.3389/fgene.2022.908826 (PMC9340158; doi:10.3389/fgene.2022.908826)
Supplement: Supplementary file 1 [file Datasheet1.ZIP › original data/Figure5/subnetwork1_abundance.NA]

abundance (class=java.lang.Double)
STAM = 0
RPS27A = 0
MVB12A = 0
VPS37B = 0
CHMP6 = 0
NR2F1 = NA
NOBOX = NA
PRRX2 = NA
NKX2-5 = NA
NKX3-2 = NA
JUND = NA
CREB1 = NA
FOXC1 = NA
GATA2 = NA
FOXL1 = NA
YY1 = NA
POU2F2 = NA
HOXA5 = NA
NFIC = NA
SRF = NA
PPARG = NA
STAT3 = NA
GATA3 = NA
HNF4A = NA
E2F1 = NA
NFKB1 = NA
RELA = NA
TP53 = NA
USF2 = NA
SREBF1 = NA
STAT1 = NA
ELK1 = NA
FOXF2 = NA
TP63 = NA
SOX5 = NA
