# Supplementary material for: Transcriptome Analysis Reveals Hub Genes Regulating Autophagy in Patients With Severe COVID-19
Source: Front Genet. 2022 Jul 18;13:908826. doi: 10.3389/fgene.2022.908826 (PMC9340158; doi:10.3389/fgene.2022.908826)
Supplement: Supplementary file 1 [file Datasheet1.ZIP › original data/Figure5/subnetwork1.sif]

STAM	pp	NR2F1
STAM	pp	NOBOX
STAM	pp	PRRX2
STAM	pp	NKX2-5
STAM	pp	FOXC1
STAM	pp	GATA2
STAM	pp	FOXL1
STAM	pp	RELA
STAM	pp	ELK1
RPS27A	pp	NKX3-2
RPS27A	pp	JUND
RPS27A	pp	FOXC1
RPS27A	pp	GATA2
RPS27A	pp	FOXL1
RPS27A	pp	POU2F2
RPS27A	pp	HOXA5
RPS27A	pp	GATA3
RPS27A	pp	NFKB1
RPS27A	pp	SREBF1
RPS27A	pp	TP63
RPS27A	pp	SOX5
MVB12A	pp	CREB1
MVB12A	pp	GATA2
MVB12A	pp	YY1
MVB12A	pp	NFIC
MVB12A	pp	SRF
MVB12A	pp	PPARG
MVB12A	pp	STAT3
MVB12A	pp	TP53
MVB12A	pp	FOXF2
VPS37B	pp	CREB1
VPS37B	pp	YY1
VPS37B	pp	NFIC
VPS37B	pp	SRF
VPS37B	pp	PPARG
VPS37B	pp	HNF4A
VPS37B	pp	STAT1
CHMP6	pp	E2F1
CHMP6	pp	NFKB1
CHMP6	pp	USF2
