# Supplementary material for: Transcriptome Analysis Reveals Hub Genes Regulating Autophagy in Patients With Severe COVID-19
Source: Front Genet. 2022 Jul 18;13:908826. doi: 10.3389/fgene.2022.908826 (PMC9340158; doi:10.3389/fgene.2022.908826)
Supplement: Supplementary file 1 [file Datasheet1.ZIP › original data/Figure5/subnetwork1_name.NA]

name (class=java.lang.String)
STAM = STAM
RPS27A = RPS27A
MVB12A = MVB12A
VPS37B = VPS37B
CHMP6 = CHMP6
NR2F1 = NR2F1
NOBOX = NOBOX
PRRX2 = PRRX2
NKX2-5 = NKX2-5
NKX3-2 = NKX3-2
JUND = JUND
CREB1 = CREB1
FOXC1 = FOXC1
GATA2 = GATA2
FOXL1 = FOXL1
YY1 = YY1
POU2F2 = POU2F2
HOXA5 = HOXA5
NFIC = NFIC
SRF = SRF
PPARG = PPARG
STAT3 = STAT3
GATA3 = GATA3
HNF4A = HNF4A
E2F1 = E2F1
NFKB1 = NFKB1
RELA = RELA
TP53 = TP53
USF2 = USF2
SREBF1 = SREBF1
STAT1 = STAT1
ELK1 = ELK1
FOXF2 = FOXF2
TP63 = TP63
SOX5 = SOX5
