# Supplementary material for: Transcriptome Analysis Reveals Hub Genes Regulating Autophagy in Patients With Severe COVID-19
Source: Front Genet. 2022 Jul 18;13:908826. doi: 10.3389/fgene.2022.908826 (PMC9340158; doi:10.3389/fgene.2022.908826)
Supplement: Supplementary file 1 [file Datasheet1.ZIP › original data/Figure4.xlsx]

## Sheet: 工作表1
Gene	S1	S2	S3	S4	S_mean	M1	M2	M3	M4	M_mean	H1	H2	H3	H4	H_mean
ATM	64.3966	43.7002	37.9132	54.919	50.2322	56.0518	51.4938	46.9049	110.545	66.2489	22.4897	27.5545	19.7027	30.9058	25.1632
ATP6V0E1	0.217534	0.901923	0.195344	0.708238	0.50576	3.66236	3.33395	3.17987	0.516012	2.67305	2.2154	1.25361	1.36388	1.97468	1.70189
ATP6V1E2	0.322121	1.56944	0.610651	0.563434	0.766412	1.28018	1.9897	2.04376	6.62224	2.98397	2.05524	3.04042	1.65352	1.85842	2.1519
CHMP6	0.236453	0.504766	0.014972	0.90174	0.414483	1.41297	1.36167	0.433103	1.93296	1.28518	2.50773	1.34513	2.22959	1.48507	1.89188
EP300	11.9558	11.1763	8.80567	18.0372	12.4938	8.91209	9.96237	8.23453	13.9268	10.259	4.74162	5.11752	3.16217	6.43011	4.86286
MVB12A	0.900876	2.57802	0.235016	1.80853	1.38061	0.072559	0.806059	0.111108	1.66814	0.664466	0.035503	0.127902	0.101155	0.130278	0.0987095
PLEKHM1	3.48182	6.27667	3.68416	11.5404	6.24575	21.9333	23.3009	8.29645	1.05841	13.6473	1.46239	2.2352	1.16013	3.18715	2.01122
RALB	0.299265	2.31026	1.155	3.33767	1.77555	7.51388	16.3923	1.96452	22.7396	12.1526	3.48661	4.48987	3.44186	5.90531	4.33091
RIPK2	0.287817	4.7956	0.332371	2.11337	1.88229	9.25643	11.029	6.24325	34.7235	15.313	5.73182	5.71737	6.23526	8.0868	6.44281
STAM	1.11089	3.47068	0.722957	3.30546	2.1525	31.064	12.7491	11.4715	2.30724	14.398	4.29726	5.58379	3.839	5.17815	4.72455
VPS37B	12.4514	40.6893	14.5108	46.837	28.6221	4.15177	44.9889	8.74515	14.8934	18.1948	7.89868	10.6221	7.66334	15.1284	10.3281
ZC3H12A	11.6505	6.04184	6.2478	14.9979	9.73452	219.33	149.389	60.0909	32.3393	115.287	15.9395	28.3251	20.1002	15.6889	20.0134
string_interactions
#node1	node2	node1_string_id	node2_string_id	neighborhood_on_chromosome	gene_fusion	phylogenetic_cooccurrence	homology	coexpression	experimentally_determined_interaction	database_annotated	automated_textmining	combined_score
ACTR3	PANX1	9606.ENSP00000263238	9606.ENSP00000227638	0	0	0	0	0	0	0	0.743	0.743
ACTR3	MLLT4	9606.ENSP00000263238	9606.ENSP00000375960	0	0	0	0	0	0	0	0.409	0.409
ACTR3	TXNDC9	9606.ENSP00000263238	9606.ENSP00000264255	0	0	0	0	0.66	0.09	0	0	0.677
ADRBK2	GRK6	9606.ENSP00000317578	9606.ENSP00000433511	0	0	0	0.83	0.062	0	0.9	0.663	0.912
ARHGEF40	PLEKHG5	9606.ENSP00000298694	9606.ENSP00000439625	0	0	0	0	0	0	0	0.555	0.555
ARL5B	MEF2BNB	9606.ENSP00000366487	9606.ENSP00000425864	0	0	0	0	0	0	0	0.619	0.619
ARL5B	PLEKHM1	9606.ENSP00000366487	9606.ENSP00000389913	0	0	0	0	0.06	0	0	0.658	0.665
ATM	SLX1A	9606.ENSP00000278616	9606.ENSP00000251303	0	0	0	0	0.049	0	0	0.647	0.65
ATM	EP300	9606.ENSP00000278616	9606.ENSP00000263253	0	0	0	0	0.065	0.065	0	0.579	0.599
ATM	PMS2	9606.ENSP00000278616	9606.ENSP00000265849	0	0	0	0	0.062	0	0.54	0.712	0.865
ATM	RPS27A	9606.ENSP00000278616	9606.ENSP00000272317	0	0	0	0	0	0	0.9	0.123	0.908
ATM	XPO1	9606.ENSP00000278616	9606.ENSP00000384863	0	0	0	0	0.064	0	0	0.478	0.491
ATM	WDHD1	9606.ENSP00000278616	9606.ENSP00000353793	0	0	0	0	0.062	0	0	0.544	0.554
ATM	SWSAP1	9606.ENSP00000278616	9606.ENSP00000310008	0	0	0	0	0	0	0.9	0.047	0.9
ATP2B4	LGALS9C	9606.ENSP00000350310	9606.ENSP00000329932	0	0	0	0	0	0.466	0	0	0.465
ATP2B4	MYO3B	9606.ENSP00000350310	9606.ENSP00000386213	0	0	0	0	0.052	0.07	0	0.394	0.419
ATP2B4	RYR1	9606.ENSP00000350310	9606.ENSP00000352608	0	0	0	0	0.072	0.165	0	0.372	0.471
ATP6V0E1	ATP6V1E2	9606.ENSP00000429690	9606.ENSP00000304891	0	0	0	0	0.064	0.369	0.6	0.495	0.864
ATP6V0E1	HCCS	9606.ENSP00000429690	9606.ENSP00000326579	0	0	0	0	0	0	0	0.545	0.545
CATSPER3	RYR1	9606.ENSP00000282611	9606.ENSP00000352608	0	0	0	0	0.064	0.117	0.72	0.131	0.772
CHMP6	VPS37B	9606.ENSP00000317468	9606.ENSP00000267202	0	0	0	0	0.062	0	0.9	0.728	0.972
CHMP6	RPS27A	9606.ENSP00000317468	9606.ENSP00000272317	0	0	0	0	0.062	0	0.6	0	0.608
CHMP6	ZFYVE19	9606.ENSP00000317468	9606.ENSP00000347498	0	0	0	0	0.085	0.056	0	0.646	0.667
CHMP6	MVB12A	9606.ENSP00000317468	9606.ENSP00000324810	0	0	0	0	0.063	0	0.9	0.567	0.955
CHMP6	STAM	9606.ENSP00000317468	9606.ENSP00000366746	0	0	0	0	0.055	0	0.9	0.699	0.969
COMMD2	RPS27A	9606.ENSP00000419475	9606.ENSP00000272317	0	0	0	0	0.042	0	0.6	0	0.6
COMMD2	UBXN7	9606.ENSP00000419475	9606.ENSP00000296328	0	0	0	0	0	0	0.6	0	0.6
CRACR2A	EEF2	9606.ENSP00000409382	9606.ENSP00000307940	0	0	0	0	0	0.436	0	0	0.436
CRACR2A	FARSA	9606.ENSP00000409382	9606.ENSP00000320309	0	0	0	0	0	0.436	0	0	0.436
DDX23	SRPK1	9606.ENSP00000310723	9606.ENSP00000362931	0	0	0	0	0.097	0.155	0	0.926	0.939
EEF2	TXNDC9	9606.ENSP00000307940	9606.ENSP00000264255	0	0	0	0	0.069	0.063	0	0.467	0.495
EEF2	RPS27A	9606.ENSP00000307940	9606.ENSP00000272317	0	0	0	0	0.473	0.987	0	0.261	0.994
EEF2	UBXN7	9606.ENSP00000307940	9606.ENSP00000296328	0.076	0	0	0	0.344	0.057	0	0.302	0.547
EEF2	XPO1	9606.ENSP00000307940	9606.ENSP00000384863	0	0	0	0	0.254	0.129	0	0.257	0.475
EEF2	FARSA	9606.ENSP00000307940	9606.ENSP00000320309	0.045	0	0.21	0	0.126	0.271	0	0.201	0.546
EEF2	HSPA1L	9606.ENSP00000307940	9606.ENSP00000364805	0.041	0	0	0	0.296	0.217	0	0.248	0.549
EEF2	EIF2S2	9606.ENSP00000307940	9606.ENSP00000364119	0	0	0	0	0.365	0	0	0.35	0.57
EEF2	RPL10	9606.ENSP00000307940	9606.ENSP00000413436	0.073	0	0	0	0.897	0.955	0	0.51	0.997
EIF2S2	RPS27A	9606.ENSP00000364119	9606.ENSP00000272317	0	0	0	0	0.464	0.823	0.6	0.057	0.959
EMP1	UBXN7	9606.ENSP00000256951	9606.ENSP00000296328	0	0	0	0	0	0	0	0.42	0.42
EP300	HDAC7	9606.ENSP00000263253	9606.ENSP00000080059	0	0	0	0	0.062	0.368	0.9	0.699	0.979
EP300	XPO1	9606.ENSP00000263253	9606.ENSP00000384863	0	0	0	0	0.063	0.142	0	0.379	0.458
EP300	POLR1A	9606.ENSP00000263253	9606.ENSP00000263857	0	0	0	0	0.063	0.162	0.6	0.102	0.68
EP300	RPS27A	9606.ENSP00000263253	9606.ENSP00000272317	0	0	0	0	0	0.352	0.6	0.117	0.751
EP300	HSPA1L	9606.ENSP00000263253	9606.ENSP00000364805	0	0	0	0	0	0.056	0.9	0.073	0.904
EP300	PML	9606.ENSP00000263253	9606.ENSP00000268058	0	0	0	0	0.057	0.226	0.9	0.306	0.942
EP300	KLF5	9606.ENSP00000263253	9606.ENSP00000366915	0	0	0	0	0	0.849	0	0.948	0.991
FDXACB1	RPL10	9606.ENSP00000260257	9606.ENSP00000413436	0	0	0	0	0.094	0.571	0	0.143	0.637
FECH	HCCS	9606.ENSP00000372326	9606.ENSP00000326579	0	0	0	0	0.061	0	0.9	0.179	0.916
FECH	SDR39U1	9606.ENSP00000372326	9606.ENSP00000382327	0.295	0	0	0	0.109	0.064	0	0.107	0.404
FECH	SLC46A1	9606.ENSP00000372326	9606.ENSP00000480703	0	0	0	0	0.062	0	0	0.48	0.492
FKBP4	HSPA1L	9606.ENSP00000001008	9606.ENSP00000364805	0	0	0	0	0.081	0.18	0.6	0.178	0.719
FRS2	RPS27A	9606.ENSP00000447241	9606.ENSP00000272317	0	0	0	0	0	0	0.6	0.053	0.605
FRS2	RAP1A	9606.ENSP00000447241	9606.ENSP00000358723	0	0	0	0	0	0	0.9	0.112	0.907
H3F3C	HIST1H2BE	9606.ENSP00000339835	9606.ENSP00000483237	0	0.001	0	0	0.183	0.247	0	0.123	0.413
HDAC7	PML	9606.ENSP00000080059	9606.ENSP00000268058	0	0	0	0	0.063	0.496	0.9	0.4	0.967
HIST1H2BE	RPS27A	9606.ENSP00000483237	9606.ENSP00000272317	0	0	0	0	0.062	0.82	0	0.13	0.84
HSPA1L	TRAF2	9606.ENSP00000364805	9606.ENSP00000247668	0	0	0	0	0	0.66	0	0.123	0.689
HSPA1L	PTPDC1	9606.ENSP00000364805	9606.ENSP00000477817	0	0	0	0	0.062	0.058	0	0.464	0.485
KLF5	XPO1	9606.ENSP00000366915	9606.ENSP00000384863	0	0	0	0	0.062	0.131	0	0.405	0.473
LGALS9C	SLC4A7	9606.ENSP00000329932	9606.ENSP00000295736	0	0	0	0	0	0.638	0	0	0.638
MLLT4	RAP1A	9606.ENSP00000375960	9606.ENSP00000358723	0	0	0	0	0	0.579	0.9	0.753	0.988
MOB1B	STK4	9606.ENSP00000379366	9606.ENSP00000361892	0	0	0	0	0.062	0.721	0.9	0.781	0.993
MVB12A	VPS37B	9606.ENSP00000324810	9606.ENSP00000267202	0	0	0	0	0.072	0.968	0.9	0.784	0.999
MVB12A	RPS27A	9606.ENSP00000324810	9606.ENSP00000272317	0	0	0	0	0	0	0.6	0	0.6
MVB12A	STAM	9606.ENSP00000324810	9606.ENSP00000366746	0	0	0	0	0.063	0	0.9	0.418	0.94
MX2	RNF213	9606.ENSP00000333657	9606.ENSP00000464087	0	0	0	0	0.588	0	0	0.231	0.67
NUDCD2	TXNDC9	9606.ENSP00000304854	9606.ENSP00000264255	0	0	0	0	0.329	0.163	0	0	0.414
PAK4	RHOU	9606.ENSP00000469413	9606.ENSP00000355652	0	0	0	0	0.062	0.412	0	0.83	0.898
PIGF	PIGX	9606.ENSP00000281382	9606.ENSP00000296333	0	0	0	0	0.05	0	0	0.537	0.541
PLA2G12A	SDR39U1	9606.ENSP00000243501	9606.ENSP00000382327	0	0	0	0	0	0	0	0.418	0.418
PML	TGIF1	9606.ENSP00000268058	9606.ENSP00000327959	0	0	0	0	0	0.486	0	0	0.485
PML	RPS27A	9606.ENSP00000268058	9606.ENSP00000272317	0	0	0	0	0	0.087	0.9	0	0.904
PMS2	SWSAP1	9606.ENSP00000265849	9606.ENSP00000310008	0	0	0	0	0	0	0.54	0	0.54
POLR1A	UBE2J2	9606.ENSP00000263857	9606.ENSP00000383719	0	0	0	0	0	0	0	0.433	0.433
POLR1A	XPO1	9606.ENSP00000263857	9606.ENSP00000384863	0	0	0	0	0.064	0	0	0.455	0.468
POLR1A	RPL10	9606.ENSP00000263857	9606.ENSP00000413436	0.073	0	0	0	0.24	0.23	0	0.14	0.471
POLR1A	UBXN7	9606.ENSP00000263857	9606.ENSP00000296328	0	0	0	0	0.108	0	0	0.518	0.551
RBMX	SRRT	9606.ENSP00000359645	9606.ENSP00000480421	0	0	0	0	0.442	0	0	0.163	0.513
RFFL	TRAF2	9606.ENSP00000326170	9606.ENSP00000247668	0	0	0	0	0	0	0.9	0.042	0.9
RFFL	RPS27A	9606.ENSP00000326170	9606.ENSP00000272317	0	0	0	0	0	0	0.9	0	0.9
RFNG	SRRT	9606.ENSP00000307971	9606.ENSP00000480421	0	0	0	0	0.069	0	0	0.412	0.429
RIPK2	TRAF2	9606.ENSP00000220751	9606.ENSP00000247668	0	0	0	0	0.087	0.651	0.8	0.634	0.973
RPL10	RPS27A	9606.ENSP00000413436	9606.ENSP00000272317	0	0	0	0	0.891	0.959	0	0.26	0.996
RPL10	UBXN7	9606.ENSP00000413436	9606.ENSP00000296328	0.073	0	0	0	0.24	0.23	0	0.14	0.471
RPL10	XPO1	9606.ENSP00000413436	9606.ENSP00000384863	0	0	0	0	0.238	0.056	0	0.334	0.479
RPS27A	TRAF2	9606.ENSP00000272317	9606.ENSP00000247668	0	0	0	0	0	0.541	0.9	0.06	0.953
RPS27A	VPS37B	9606.ENSP00000272317	9606.ENSP00000267202	0	0	0	0	0	0	0.6	0	0.6
RPS27A	UBE2J2	9606.ENSP00000272317	9606.ENSP00000383719	0	0	0	0	0	0.065	0.6	0.174	0.664
RPS27A	UBXN7	9606.ENSP00000272317	9606.ENSP00000296328	0	0	0	0	0.065	0.595	0.9	0.069	0.96
RPS27A	STAM	9606.ENSP00000272317	9606.ENSP00000366746	0	0	0	0	0	0.955	0.6	0.146	0.983
RYR1	SPRY3	9606.ENSP00000352608	9606.ENSP00000302978	0	0	0	0	0	0	0	0.513	0.513
SEC16A	SLTM	9606.ENSP00000325827	9606.ENSP00000369887	0	0	0	0	0.049	0	0	0.603	0.607
SEC16A	SEC23B	9606.ENSP00000325827	9606.ENSP00000338844	0	0	0	0	0.166	0.834	0	0.767	0.965
SEC16A	SEC31B	9606.ENSP00000325827	9606.ENSP00000359370	0	0	0	0	0.759	0.527	0	0.726	0.966
SEC23B	TRAPPC9	9606.ENSP00000338844	9606.ENSP00000373979	0	0	0	0	0.087	0	0	0.464	0.49
SEC23B	SEC31B	9606.ENSP00000338844	9606.ENSP00000359370	0	0	0	0	0.503	0.71	0.6	0.741	0.983
SEC31B	TRAPPC9	9606.ENSP00000359370	9606.ENSP00000373979	0	0	0	0	0.11	0	0	0.38	0.425
SRRT	THOC7	9606.ENSP00000480421	9606.ENSP00000295899	0	0	0	0	0.097	0	0	0.657	0.677
SRRT	TGIF1	9606.ENSP00000480421	9606.ENSP00000327959	0	0	0	0	0.111	0	0	0.356	0.403
SRRT	XPO1	9606.ENSP00000480421	9606.ENSP00000384863	0	0	0	0	0.289	0	0	0.649	0.74
STAM	VPS37B	9606.ENSP00000366746	9606.ENSP00000267202	0	0	0	0	0.062	0	0.9	0.414	0.94
STAM	ZFYVE19	9606.ENSP00000366746	9606.ENSP00000347498	0	0	0	0	0.137	0.545	0	0.311	0.706
STAM	SULT1A1	9606.ENSP00000366746	9606.ENSP00000378972	0	0	0	0	0	0.615	0	0	0.615
STAU2	XPO1	9606.ENSP00000428756	9606.ENSP00000384863	0	0	0	0	0	0	0	0.639	0.639
SULT1A1	UBXN7	9606.ENSP00000378972	9606.ENSP00000296328	0	0	0	0	0	0.648	0	0	0.648
SULT1A1	ZFYVE19	9606.ENSP00000378972	9606.ENSP00000347498	0	0	0	0	0.062	0.611	0	0	0.619
TBC1D20	TBC1D22A	9606.ENSP00000346139	9606.ENSP00000336724	0	0	0	0	0	0	0	0.583	0.583
TBC1D20	TBC1D22B	9606.ENSP00000346139	9606.ENSP00000362590	0	0	0	0	0	0	0	0.651	0.651
TRAF2	XPO1	9606.ENSP00000247668	9606.ENSP00000384863	0	0	0	0	0.053	0	0	0.404	0.413
TRAPPC9	XPO1	9606.ENSP00000373979	9606.ENSP00000384863	0	0	0	0	0.518	0	0	0	0.518
UBE2J2	UBXN7	9606.ENSP00000383719	9606.ENSP00000296328	0	0	0	0	0	0	0	0.464	0.464
UBXN7	ZFYVE19	9606.ENSP00000296328	9606.ENSP00000347498	0	0	0	0	0.062	0.615	0	0.08	0.638
VPS37B	XPO1	9606.ENSP00000267202	9606.ENSP00000384863	0	0	0	0	0	0.619	0	0	0.619
