# Supplementary material for: Transcriptome Analysis Reveals Hub Genes Regulating Autophagy in Patients With Severe COVID-19
Source: Front Genet. 2022 Jul 18;13:908826. doi: 10.3389/fgene.2022.908826 (PMC9340158; doi:10.3389/fgene.2022.908826)
Supplement: Supplementary file 1 [file Datasheet1.ZIP › original data/Figure6/subnetwork1_abundance.NA]

abundance (class=java.lang.Double)
RPS27A = 0
VPS37B = 0
CHMP6 = 0
STAM = 0
MVB12A = 0
hsa-mir-17-5p = NA
hsa-mir-19a-3p = NA
hsa-mir-19b-3p = NA
hsa-mir-26b-5p = NA
hsa-mir-93-5p = NA
hsa-mir-192-5p = NA
hsa-mir-148a-3p = NA
hsa-mir-34a-5p = NA
hsa-mir-124-3p = NA
hsa-mir-378a-3p = NA
hsa-mir-148b-3p = NA
hsa-mir-20b-5p = NA
hsa-mir-519d-3p = NA
hsa-mir-362-3p = NA
hsa-mir-103a-3p = NA
hsa-mir-107 = NA
hsa-mir-1263 = NA
hsa-mir-15a-5p = NA
hsa-mir-181a-5p = NA
hsa-mir-425-5p = NA
hsa-mir-489-3p = NA
hsa-mir-9-5p = NA
hsa-mir-128-3p = NA
hsa-mir-1-3p = NA
hsa-mir-191-5p = NA
hsa-let-7a-5p = NA
hsa-let-7f-5p = NA
hsa-let-7g-5p = NA
hsa-let-7i-5p = NA
hsa-mir-106a-5p = NA
hsa-mir-1224-5p = NA
hsa-mir-1226-5p = NA
hsa-mir-125a-5p = NA
hsa-mir-125b-5p = NA
hsa-mir-1307-5p = NA
hsa-mir-132-5p = NA
hsa-mir-139-5p = NA
hsa-mir-186-5p = NA
hsa-mir-197-3p = NA
hsa-mir-25-3p = NA
hsa-mir-26a-5p = NA
hsa-mir-32-5p = NA
hsa-mir-330-3p = NA
hsa-mir-421 = NA
hsa-mir-4786-3p = NA
hsa-mir-5094 = NA
hsa-mir-542-3p = NA
hsa-mir-570-3p = NA
hsa-mir-574-3p = NA
hsa-mir-576-5p = NA
hsa-mir-766-3p = NA
hsa-mir-92a-3p = NA
hsa-mir-941 = NA
hsa-mir-23b-3p = NA
hsa-let-7b-5p = NA
hsa-mir-10b-5p = NA
hsa-mir-95-3p = NA
hsa-mir-187-3p = NA
hsa-mir-1343-3p = NA
hsa-mir-210-3p = NA
hsa-mir-27a-3p = NA
hsa-mir-21-5p = NA
hsa-mir-29a-3p = NA
hsa-mir-29b-3p = NA
hsa-mir-29c-3p = NA
hsa-mir-520h = NA
hsa-mir-485-3p = NA
hsa-mir-3179 = NA
hsa-mir-423-5p = NA
hsa-mir-4685-3p = NA
hsa-mir-627-5p = NA
hsa-mir-942-5p = NA
