# Supplementary material for: Transcriptome Analysis Reveals Hub Genes Regulating Autophagy in Patients With Severe COVID-19
Source: Front Genet. 2022 Jul 18;13:908826. doi: 10.3389/fgene.2022.908826 (PMC9340158; doi:10.3389/fgene.2022.908826)
Supplement: Supplementary file 1 [file Datasheet1.ZIP › original data/Figure6/subnetwork1.sif]

RPS27A	pp	hsa-mir-17-5p
RPS27A	pp	hsa-mir-93-5p
RPS27A	pp	hsa-mir-20b-5p
RPS27A	pp	hsa-mir-519d-3p
RPS27A	pp	hsa-mir-181a-5p
RPS27A	pp	hsa-mir-1-3p
RPS27A	pp	hsa-mir-21-5p
RPS27A	pp	hsa-mir-29a-3p
RPS27A	pp	hsa-mir-29b-3p
RPS27A	pp	hsa-mir-29c-3p
RPS27A	pp	hsa-mir-520h
RPS27A	pp	hsa-mir-485-3p
VPS37B	pp	hsa-mir-19a-3p
VPS37B	pp	hsa-mir-19b-3p
VPS37B	pp	hsa-mir-26b-5p
VPS37B	pp	hsa-mir-148a-3p
VPS37B	pp	hsa-mir-34a-5p
VPS37B	pp	hsa-mir-124-3p
VPS37B	pp	hsa-mir-378a-3p
VPS37B	pp	hsa-mir-148b-3p
VPS37B	pp	hsa-mir-1-3p
VPS37B	pp	hsa-mir-191-5p
VPS37B	pp	hsa-let-7a-5p
VPS37B	pp	hsa-let-7f-5p
VPS37B	pp	hsa-let-7g-5p
VPS37B	pp	hsa-let-7i-5p
VPS37B	pp	hsa-mir-106a-5p
VPS37B	pp	hsa-mir-1224-5p
VPS37B	pp	hsa-mir-1226-5p
VPS37B	pp	hsa-mir-125a-5p
VPS37B	pp	hsa-mir-125b-5p
VPS37B	pp	hsa-mir-1307-5p
VPS37B	pp	hsa-mir-132-5p
VPS37B	pp	hsa-mir-139-5p
VPS37B	pp	hsa-mir-186-5p
VPS37B	pp	hsa-mir-197-3p
VPS37B	pp	hsa-mir-25-3p
VPS37B	pp	hsa-mir-26a-5p
VPS37B	pp	hsa-mir-32-5p
VPS37B	pp	hsa-mir-330-3p
VPS37B	pp	hsa-mir-421
VPS37B	pp	hsa-mir-4786-3p
VPS37B	pp	hsa-mir-5094
VPS37B	pp	hsa-mir-542-3p
VPS37B	pp	hsa-mir-570-3p
VPS37B	pp	hsa-mir-574-3p
VPS37B	pp	hsa-mir-576-5p
VPS37B	pp	hsa-mir-766-3p
VPS37B	pp	hsa-mir-92a-3p
VPS37B	pp	hsa-mir-941
VPS37B	pp	hsa-mir-23b-3p
VPS37B	pp	hsa-let-7b-5p
VPS37B	pp	hsa-mir-10b-5p
VPS37B	pp	hsa-mir-95-3p
VPS37B	pp	hsa-mir-187-3p
CHMP6	pp	hsa-mir-26b-5p
CHMP6	pp	hsa-mir-103a-3p
CHMP6	pp	hsa-mir-107
CHMP6	pp	hsa-mir-1-3p
CHMP6	pp	hsa-mir-3179
CHMP6	pp	hsa-mir-423-5p
CHMP6	pp	hsa-mir-4685-3p
CHMP6	pp	hsa-mir-627-5p
CHMP6	pp	hsa-mir-942-5p
STAM	pp	hsa-mir-192-5p
STAM	pp	hsa-mir-124-3p
STAM	pp	hsa-mir-362-3p
STAM	pp	hsa-mir-103a-3p
STAM	pp	hsa-mir-107
STAM	pp	hsa-mir-1263
STAM	pp	hsa-mir-15a-5p
STAM	pp	hsa-mir-181a-5p
STAM	pp	hsa-mir-425-5p
STAM	pp	hsa-mir-489-3p
STAM	pp	hsa-mir-9-5p
STAM	pp	hsa-mir-128-3p
STAM	pp	hsa-mir-1-3p
STAM	pp	hsa-mir-191-5p
MVB12A	pp	hsa-mir-124-3p
MVB12A	pp	hsa-mir-1-3p
MVB12A	pp	hsa-mir-191-5p
MVB12A	pp	hsa-mir-1343-3p
MVB12A	pp	hsa-mir-210-3p
MVB12A	pp	hsa-mir-27a-3p
