# Supplementary material for: Transcriptome Analysis Reveals Hub Genes Regulating Autophagy in Patients With Severe COVID-19
Source: Front Genet. 2022 Jul 18;13:908826. doi: 10.3389/fgene.2022.908826 (PMC9340158; doi:10.3389/fgene.2022.908826)
Supplement: Supplementary file 1 [file Datasheet1.ZIP › original data/Figure7/subnetwork1_direction.EA]

direction (class=java.lang.String)
RPS27A (pp) 3-(4'-hydroxy-3'-adamantylbiphenyl-4-yl)acrylic acid = NA
RPS27A (pp) arsenic disulfide = NA
RPS27A (pp) arsenic trioxide = NA
RPS27A (pp) Aspirin = NA
RPS27A (pp) Atrazine = NA
RPS27A (pp) Cadmium Chloride = NA
RPS27A (pp) chloropicrin = NA
RPS27A (pp) Enzyme Inhibitors = NA
RPS27A (pp) Estradiol = NA
RPS27A (pp) Hydralazine = NA
RPS27A (pp) K 7174 = NA
RPS27A (pp) MT19c compound = NA
RPS27A (pp) Particulate Matter = NA
RPS27A (pp) Potassium Dichromate = NA
RPS27A (pp) Silicon Dioxide = NA
RPS27A (pp) Valproic Acid = NA
RPS27A (pp) Vehicle Emissions = NA
RPS27A (pp) vorinostat = NA
MVB12A (pp) 4-(5-benzo(1,3)dioxol-5-yl-4-pyridin-2-yl-1H-imidazol-2-yl)benzamide = NA
MVB12A (pp) (6-(4-(2-piperidin-1-ylethoxy)phenyl))-3-pyridin-4-ylpyrazolo(1,5-a)pyrimidine = NA
MVB12A (pp) Arsenic = NA
MVB12A (pp) cobaltous chloride = NA
MVB12A (pp) Copper Sulfate = NA
MVB12A (pp) Cytarabine = NA
MVB12A (pp) entinostat = NA
MVB12A (pp) (+)-JQ1 compound = NA
MVB12A (pp) methylmercuric chloride = NA
MVB12A (pp) Nickel = NA
MVB12A (pp) panobinostat = NA
MVB12A (pp) Phenylmercuric Acetate = NA
MVB12A (pp) Plant Extracts = NA
MVB12A (pp) propionaldehyde = NA
MVB12A (pp) Sodium Selenite = NA
MVB12A (pp) Thimerosal = NA
MVB12A (pp) Valproic Acid = NA
VPS37B (pp) (4-amino-1,4-dihydro-3-(2-pyridyl)-5-thioxo-1,2,4-triazole)copper(II) = NA
VPS37B (pp) 4-aminophenylarsenoxide = NA
VPS37B (pp) Acetaminophen = NA
VPS37B (pp) Aflatoxin B1 = NA
VPS37B (pp) arsenic trioxide = NA
VPS37B (pp) Asbestos, Crocidolite = NA
VPS37B (pp) beta-methylcholine = NA
VPS37B (pp) Cadmium = NA
VPS37B (pp) cobaltous chloride = NA
VPS37B (pp) Copper Sulfate = NA
VPS37B (pp) Copper = NA
VPS37B (pp) Cyclosporine = NA
VPS37B (pp) Disulfiram = NA
VPS37B (pp) (+)-JQ1 compound = NA
VPS37B (pp) PCI 5002 = NA
VPS37B (pp) Phenobarbital = NA
VPS37B (pp) Thimerosal = NA
VPS37B (pp) Tobacco Smoke Pollution = NA
VPS37B (pp) Valproic Acid = NA
VPS37B (pp) Zinc = NA
STAM (pp) 7,8-Dihydro-7,8-dihydroxybenzo(a)pyrene 9,10-oxide = NA
STAM (pp) AM 251 = NA
STAM (pp) Arsenic = NA
STAM (pp) Carmustine = NA
STAM (pp) cobaltous chloride = NA
STAM (pp) Copper Sulfate = NA
STAM (pp) Cyclosporine = NA
STAM (pp) Estradiol = NA
STAM (pp) Phenobarbital = NA
STAM (pp) salinomycin = NA
CHMP6 (pp) Arsenic = NA
CHMP6 (pp) Atrazine = NA
CHMP6 (pp) cobaltous chloride = NA
CHMP6 (pp) Copper Sulfate = NA
CHMP6 (pp) epigallocatechin gallate = NA
CHMP6 (pp) (+)-JQ1 compound = NA
CHMP6 (pp) potassium chromate(VI) = NA
CHMP6 (pp) Sodium Selenite = NA
