# Supplementary material for: Transcriptome Analysis Reveals Hub Genes Regulating Autophagy in Patients With Severe COVID-19
Source: Front Genet. 2022 Jul 18;13:908826. doi: 10.3389/fgene.2022.908826 (PMC9340158; doi:10.3389/fgene.2022.908826)
Supplement: Supplementary file 1 [file Datasheet1.ZIP › original data/Figure7/subnetwork1_Types.NA]

Types (class=java.lang.String)
RPS27A = Seed
MVB12A = Seed
VPS37B = Seed
STAM = Seed
CHMP6 = Seed
3-(4'-hydroxy-3'-adamantylbiphenyl-4-yl)acrylic acid = Chemical
4-(5-benzo(1,3)dioxol-5-yl-4-pyridin-2-yl-1H-imidazol-2-yl)benzamide = Chemical
(4-amino-1,4-dihydro-3-(2-pyridyl)-5-thioxo-1,2,4-triazole)copper(II) = Chemical
4-aminophenylarsenoxide = Chemical
(6-(4-(2-piperidin-1-ylethoxy)phenyl))-3-pyridin-4-ylpyrazolo(1,5-a)pyrimidine = Chemical
7,8-Dihydro-7,8-dihydroxybenzo(a)pyrene 9,10-oxide = Chemical
Acetaminophen = Chemical
Aflatoxin B1 = Chemical
AM 251 = Chemical
Arsenic = Chemical
arsenic disulfide = Chemical
arsenic trioxide = Chemical
Asbestos, Crocidolite = Chemical
Aspirin = Chemical
Atrazine = Chemical
beta-methylcholine = Chemical
Cadmium Chloride = Chemical
Cadmium = Chemical
Carmustine = Chemical
chloropicrin = Chemical
cobaltous chloride = Chemical
Copper Sulfate = Chemical
Copper = Chemical
Cyclosporine = Chemical
Cytarabine = Chemical
Disulfiram = Chemical
entinostat = Chemical
Enzyme Inhibitors = Chemical
epigallocatechin gallate = Chemical
Estradiol = Chemical
Hydralazine = Chemical
(+)-JQ1 compound = Chemical
K 7174 = Chemical
methylmercuric chloride = Chemical
MT19c compound = Chemical
Nickel = Chemical
panobinostat = Chemical
Particulate Matter = Chemical
PCI 5002 = Chemical
Phenobarbital = Chemical
Phenylmercuric Acetate = Chemical
Plant Extracts = Chemical
potassium chromate(VI) = Chemical
Potassium Dichromate = Chemical
propionaldehyde = Chemical
salinomycin = Chemical
Silicon Dioxide = Chemical
Sodium Selenite = Chemical
Thimerosal = Chemical
Tobacco Smoke Pollution = Chemical
Valproic Acid = Chemical
Vehicle Emissions = Chemical
vorinostat = Chemical
Zinc = Chemical
