# Supplementary material for: Transcriptome Analysis Reveals Hub Genes Regulating Autophagy in Patients With Severe COVID-19
Source: Front Genet. 2022 Jul 18;13:908826. doi: 10.3389/fgene.2022.908826 (PMC9340158; doi:10.3389/fgene.2022.908826)
Supplement: Supplementary file 1 [file Datasheet1.ZIP › original data/Figure7/subnetwork1_abundance.NA]

abundance (class=java.lang.Double)
RPS27A = 0
MVB12A = 0
VPS37B = 0
STAM = 0
CHMP6 = 0
3-(4'-hydroxy-3'-adamantylbiphenyl-4-yl)acrylic acid = NA
4-(5-benzo(1,3)dioxol-5-yl-4-pyridin-2-yl-1H-imidazol-2-yl)benzamide = NA
(4-amino-1,4-dihydro-3-(2-pyridyl)-5-thioxo-1,2,4-triazole)copper(II) = NA
4-aminophenylarsenoxide = NA
(6-(4-(2-piperidin-1-ylethoxy)phenyl))-3-pyridin-4-ylpyrazolo(1,5-a)pyrimidine = NA
7,8-Dihydro-7,8-dihydroxybenzo(a)pyrene 9,10-oxide = NA
Acetaminophen = NA
Aflatoxin B1 = NA
AM 251 = NA
Arsenic = NA
arsenic disulfide = NA
arsenic trioxide = NA
Asbestos, Crocidolite = NA
Aspirin = NA
Atrazine = NA
beta-methylcholine = NA
Cadmium Chloride = NA
Cadmium = NA
Carmustine = NA
chloropicrin = NA
cobaltous chloride = NA
Copper Sulfate = NA
Copper = NA
Cyclosporine = NA
Cytarabine = NA
Disulfiram = NA
entinostat = NA
Enzyme Inhibitors = NA
epigallocatechin gallate = NA
Estradiol = NA
Hydralazine = NA
(+)-JQ1 compound = NA
K 7174 = NA
methylmercuric chloride = NA
MT19c compound = NA
Nickel = NA
panobinostat = NA
Particulate Matter = NA
PCI 5002 = NA
Phenobarbital = NA
Phenylmercuric Acetate = NA
Plant Extracts = NA
potassium chromate(VI) = NA
Potassium Dichromate = NA
propionaldehyde = NA
salinomycin = NA
Silicon Dioxide = NA
Sodium Selenite = NA
Thimerosal = NA
Tobacco Smoke Pollution = NA
Valproic Acid = NA
Vehicle Emissions = NA
vorinostat = NA
Zinc = NA
