# Supplementary material for: Transcriptome Analysis Reveals Hub Genes Regulating Autophagy in Patients With Severe COVID-19
Source: Front Genet. 2022 Jul 18;13:908826. doi: 10.3389/fgene.2022.908826 (PMC9340158; doi:10.3389/fgene.2022.908826)
Supplement: Supplementary file 1 [file Datasheet1.ZIP › original data/Figure7/subnetwork1.sif]

RPS27A	pp	3-(4'-hydroxy-3'-adamantylbiphenyl-4-yl)acrylic acid
RPS27A	pp	arsenic disulfide
RPS27A	pp	arsenic trioxide
RPS27A	pp	Aspirin
RPS27A	pp	Atrazine
RPS27A	pp	Cadmium Chloride
RPS27A	pp	chloropicrin
RPS27A	pp	Enzyme Inhibitors
RPS27A	pp	Estradiol
RPS27A	pp	Hydralazine
RPS27A	pp	K 7174
RPS27A	pp	MT19c compound
RPS27A	pp	Particulate Matter
RPS27A	pp	Potassium Dichromate
RPS27A	pp	Silicon Dioxide
RPS27A	pp	Valproic Acid
RPS27A	pp	Vehicle Emissions
RPS27A	pp	vorinostat
MVB12A	pp	4-(5-benzo(1,3)dioxol-5-yl-4-pyridin-2-yl-1H-imidazol-2-yl)benzamide
MVB12A	pp	(6-(4-(2-piperidin-1-ylethoxy)phenyl))-3-pyridin-4-ylpyrazolo(1,5-a)pyrimidine
MVB12A	pp	Arsenic
MVB12A	pp	cobaltous chloride
MVB12A	pp	Copper Sulfate
MVB12A	pp	Cytarabine
MVB12A	pp	entinostat
MVB12A	pp	(+)-JQ1 compound
MVB12A	pp	methylmercuric chloride
MVB12A	pp	Nickel
MVB12A	pp	panobinostat
MVB12A	pp	Phenylmercuric Acetate
MVB12A	pp	Plant Extracts
MVB12A	pp	propionaldehyde
MVB12A	pp	Sodium Selenite
MVB12A	pp	Thimerosal
MVB12A	pp	Valproic Acid
VPS37B	pp	(4-amino-1,4-dihydro-3-(2-pyridyl)-5-thioxo-1,2,4-triazole)copper(II)
VPS37B	pp	4-aminophenylarsenoxide
VPS37B	pp	Acetaminophen
VPS37B	pp	Aflatoxin B1
VPS37B	pp	arsenic trioxide
VPS37B	pp	Asbestos, Crocidolite
VPS37B	pp	beta-methylcholine
VPS37B	pp	Cadmium
VPS37B	pp	cobaltous chloride
VPS37B	pp	Copper Sulfate
VPS37B	pp	Copper
VPS37B	pp	Cyclosporine
VPS37B	pp	Disulfiram
VPS37B	pp	(+)-JQ1 compound
VPS37B	pp	PCI 5002
VPS37B	pp	Phenobarbital
VPS37B	pp	Thimerosal
VPS37B	pp	Tobacco Smoke Pollution
VPS37B	pp	Valproic Acid
VPS37B	pp	Zinc
STAM	pp	7,8-Dihydro-7,8-dihydroxybenzo(a)pyrene 9,10-oxide
STAM	pp	AM 251
STAM	pp	Arsenic
STAM	pp	Carmustine
STAM	pp	cobaltous chloride
STAM	pp	Copper Sulfate
STAM	pp	Cyclosporine
STAM	pp	Estradiol
STAM	pp	Phenobarbital
STAM	pp	salinomycin
CHMP6	pp	Arsenic
CHMP6	pp	Atrazine
CHMP6	pp	cobaltous chloride
CHMP6	pp	Copper Sulfate
CHMP6	pp	epigallocatechin gallate
CHMP6	pp	(+)-JQ1 compound
CHMP6	pp	potassium chromate(VI)
CHMP6	pp	Sodium Selenite
