# Supplementary material for: Transcriptome Analysis Reveals Hub Genes Regulating Autophagy in Patients With Severe COVID-19
Source: Front Genet. 2022 Jul 18;13:908826. doi: 10.3389/fgene.2022.908826 (PMC9340158; doi:10.3389/fgene.2022.908826)
Supplement: Supplementary file 1 [file Datasheet1.ZIP › original data/Figure7/subnetwork1_Label.NA]

Label (class=java.lang.String)
RPS27A = RPS27A
MVB12A = MVB12A
VPS37B = VPS37B
STAM = STAM
CHMP6 = CHMP6
3-(4'-hydroxy-3'-adamantylbiphenyl-4-yl)acrylic acid = 3-(4'-hydroxy-3'-adamantylbiphenyl-4-yl)acrylic acid
4-(5-benzo(1,3)dioxol-5-yl-4-pyridin-2-yl-1H-imidazol-2-yl)benzamide = 4-(5-benzo(1,3)dioxol-5-yl-4-pyridin-2-yl-1H-imidazol-2-yl)benzamide
(4-amino-1,4-dihydro-3-(2-pyridyl)-5-thioxo-1,2,4-triazole)copper(II) = (4-amino-1,4-dihydro-3-(2-pyridyl)-5-thioxo-1,2,4-triazole)copper(II)
4-aminophenylarsenoxide = 4-aminophenylarsenoxide
(6-(4-(2-piperidin-1-ylethoxy)phenyl))-3-pyridin-4-ylpyrazolo(1,5-a)pyrimidine = (6-(4-(2-piperidin-1-ylethoxy)phenyl))-3-pyridin-4-ylpyrazolo(1,5-a)pyrimidine
7,8-Dihydro-7,8-dihydroxybenzo(a)pyrene 9,10-oxide = 7,8-Dihydro-7,8-dihydroxybenzo(a)pyrene 9,10-oxide
Acetaminophen = Acetaminophen
Aflatoxin B1 = Aflatoxin B1
AM 251 = AM 251
Arsenic = Arsenic
arsenic disulfide = arsenic disulfide
arsenic trioxide = arsenic trioxide
Asbestos, Crocidolite = Asbestos, Crocidolite
Aspirin = Aspirin
Atrazine = Atrazine
beta-methylcholine = beta-methylcholine
Cadmium Chloride = Cadmium Chloride
Cadmium = Cadmium
Carmustine = Carmustine
chloropicrin = chloropicrin
cobaltous chloride = cobaltous chloride
Copper Sulfate = Copper Sulfate
Copper = Copper
Cyclosporine = Cyclosporine
Cytarabine = Cytarabine
Disulfiram = Disulfiram
entinostat = entinostat
Enzyme Inhibitors = Enzyme Inhibitors
epigallocatechin gallate = epigallocatechin gallate
Estradiol = Estradiol
Hydralazine = Hydralazine
(+)-JQ1 compound = (+)-JQ1 compound
K 7174 = K 7174
methylmercuric chloride = methylmercuric chloride
MT19c compound = MT19c compound
Nickel = Nickel
panobinostat = panobinostat
Particulate Matter = Particulate Matter
PCI 5002 = PCI 5002
Phenobarbital = Phenobarbital
Phenylmercuric Acetate = Phenylmercuric Acetate
Plant Extracts = Plant Extracts
potassium chromate(VI) = potassium chromate(VI)
Potassium Dichromate = Potassium Dichromate
propionaldehyde = propionaldehyde
salinomycin = salinomycin
Silicon Dioxide = Silicon Dioxide
Sodium Selenite = Sodium Selenite
Thimerosal = Thimerosal
Tobacco Smoke Pollution = Tobacco Smoke Pollution
Valproic Acid = Valproic Acid
Vehicle Emissions = Vehicle Emissions
vorinostat = vorinostat
Zinc = Zinc
