# Supplementary material for: Transcriptome Analysis Reveals Hub Genes Regulating Autophagy in Patients With Severe COVID-19
Source: Front Genet. 2022 Jul 18;13:908826. doi: 10.3389/fgene.2022.908826 (PMC9340158; doi:10.3389/fgene.2022.908826)
Supplement: Supplementary file 1 [file Datasheet1.ZIP › original data/RNA-Seq count dataset.xlsx]

## Sheet: mRNA_Transcript_Expression-hjf
Gene_name	MildCOVID19-1	MildCOVID19-2	MildCOVID19-3	MildCOVID19-4	SevereCOVID19-1	SevereCOVID19-2	SevereCOVID19-3	SevereCOVID19-4	Healthy control1	Healthy control2	Healthy control3	Healthy control4
A2M	0.498396	0.542257	0.418687	0.302991	0.099857	0.216487	0.041078	0.066098	0.381116	0.254843	0.465048	0.372557
AAAS	6.00716	21.3911	8.73024	7.37628	2.95312	3.40329	1.62139	5.36537	4.06817	5.0028	3.08006	5.8127
AACS	4.25033	5.48526	2.37575	19.7911	0.980072	3.69975	0.256499	1.9588	1.00311	2.91061	1.5654	2.63192
AAED1	5.97863	5.0636	3.04317	9.79813	0.480837	3.19225	0.494477	1.75143	1.1299	1.77614	1.72091	2.58803
AAGAB	1.80848	0.81526	0.495704	1.16774	0.067395	0.463031	0.00659	0.324286	0.139856	0.786195	0.317463	0.533365
AAK1	7.40562	11.8615	5.12275	11.6587	0.95447	4.53045	1.37792	4.83059	3.01796	3.06501	1.82291	3.08486
AAMP	5.28549	7.41337	7.24559	2.54131	0.177516	2.18634	0.518533	3.46928	2.08354	2.74054	2.38875	5.27279
AAR2	15.6448	13.0711	11.0733	1.03057	2.26393	6.08706	0.227678	8.66951	3.01623	5.27388	3.09939	5.98124
AARS	11.6818	9.63931	12.2152	3.05771	1.00377	1.99908	0.640429	4.52955	2.25231	5.17864	2.48728	6.56417
AARS2	27.0666	26.507	21.7523	5.54903	2.51018	9.32529	2.04988	9.80119	6.94108	11.8693	8.06055	14.5819
AASDHPPT	3.3798	18.404	1.80664	2.31271	3.53202	8.95622	0.007943	4.12131	4.01076	1.94077	3.26286	4.32342
AATF	7.84379	6.57993	6.53442	5.22736	1.42793	4.45086	1.07665	2.47872	0.175821	6.7729	0.770345	8.60669
AATK	10.5034	8.42244	2.58218	9.09947	1.37683	0.289409	0.661301	0.266922	0.367711	1.71981	0.579877	0.088477
ABAT	6.13377	18.9113	8.14721	52.836	1.92886	9.1285	1.05379	3.66458	4.4083	6.95508	3.18357	6.34289
ABCA1	9.95678	11.9441	7.95463	22.9463	0.887936	3.59454	0.452661	1.70739	2.33101	3.27121	1.87234	4.17923
ABCA13	3.41508	10.846	4.18308	13.755	0.989012	7.88328	1.16789	3.77399	4.31136	5.31368	3.84799	7.62858
ABCA2	1.96079	1.27124	0.958134	2.17659	0.017593	0.590876	0.287799	0.098365	0.604655	0.943215	0.461367	1.26373
ABCA3	23.7953	27.7653	13.7802	32.3518	3.55584	12.0359	3.37695	17.6798	6.87934	9.82383	7.00889	13.3813
ABCA5	1.33477	2.34865	0.896368	0.156491	0.414983	1.42328	2.23704	12.299	0.6007	2.84645	1.80731	4.53271
ABCA7	2.04752	1.31564	1.37016	1.43947	0.083988	0.425723	0.432607	2.30921	0.308352	0.19192	0.366751	0.653786
ABCB1	8.04703	11.1403	4.55666	9.02151	1.91609	3.77724	3.70538	25.0788	2.83165	3.58692	3.69896	7.41467
ABCB10	6.56819	3.8449	0.924835	0.433495	1.26164	0.566442	1.7331	11.5448	0.273642	0.319727	0.754908	1.14124
ABCB6	10.5774	24.2116	5.55537	2.22331	9.96294	9.1239	15.1062	79.1649	2.66683	2.46192	6.46686	12.8017
ABCB7	0.160495	1.62538	2.12805	0.075664	6.00572	27.7124	0.707196	1.41192	0.343835	0.35019	0.463395	0.462723
ABCB8	0.962328	0.912296	0.707346	0.000807	0.104892	0.067622	0.272512	0.800913	0.389991	0.1021	0.108659	0.113091
ABCB9	0.668317	1.21556	0.402377	0.048291	0.647215	0.256145	0.925779	2.57097	0.343429	0.146307	0.105647	0.855686
ABCC1	2.11587	2.94885	2.27743	1.27305	0.220561	0.675089	0.127802	0.334841	0.668865	0.854611	0.486991	1.03393
ABCC10	4.88501	3.52434	4.49803	18.2983	0.101982	1.63328	0.326768	1.03528	1.14195	2.67074	2.5003	3.4411
ABCC2	0.012996	0.064071	0.003065	0.233907	0.004409	0.017588	0.058753	0.230223	0.048752	0.037458	0.002971	0.088037
ABCC3	0.3864	1.51999	0.669293	1.73776	0.058723	0.248286	0.117428	0.993546	0.099695	0.231123	0.272774	0.572996
ABCC5	18.6195	0.607581	0.701301	4.17185	6.74567	0.333812	0.746636	2.12762	3.45888	1.42072	2.10804	1.88598
ABCC6	2.45828	3.07387	2.26027	13.1768	7.95239	1.24365	2.63467	23.2216	5.65112	4.25223	2.46365	4.42328
ABCD1	23.1177	65.095	32.7497	82.5585	1.76026	15.4543	10.3564	76.7818	3.55837	14.5809	9.98665	25.5524
ABCD2	6.2795	3.35676	2.88902	2.83504	0.181327	1.29148	0.081683	0.160911	1.33083	2.59889	1.73904	2.07079
ABCD3	9.58084	14.791	8.00471	17.9555	7.65457	18.2743	4.5997	5.54769	7.60393	7.85802	5.53614	7.39268
ABCD4	0.056114	1.03107	0.796568	2.2487	2.11145	1.57546	0.064038	0.326649	0.164909	0.241504	0.172424	0.012409
ABCE1	4.8293	5.85558	3.93403	13.4675	0.565233	2.77617	0.558297	2.21754	1.56871	2.52685	1.12173	2.86327
ABCF1	0.727475	1.25464	0.847258	2.73956	0.227535	0.253767	0.26792	0.300876	0.29793	0.526209	0.075978	0.476434
ABCF3	5.89871	5.21704	4.95284	6.68506	1.19688	2.58482	0.368669	0.815144	1.41534	1.70208	1.54756	2.49267
ABCG1	1.38246	5.90829	1.80612	4.42379	0.506672	2.04561	0.396869	1.36004	0.93065	1.18864	1.08297	1.60766
ABCG2	0.53187	1.62997	0.79817	1.09531	0.177809	0.722192	0.194375	1.83804	0.540166	0.661198	0.477188	0.878475
ABHD10	28.5268	28.6297	18.877	45.3034	4.40938	11.9261	2.06197	10.8687	1.9644	9.56637	7.22155	8.81057
ABHD11	8.5246	10.7995	6.82659	20.9202	1.38027	3.99754	0.351313	3.55835	2.65667	2.89005	1.65875	2.22856
ABHD12	3.58432	10.4739	5.66328	8.48223	0.851037	2.62727	0.663739	1.62896	1.36695	2.31461	1.65068	3.13345
ABHD13	1.57437	1.80752	0.882293	2.36545	0.31592	0.573072	0.561516	4.05957	0.491855	0.759006	0.451054	0.956189
ABHD14A	2.07082	7.14786	3.17435	0.635716	1.04084	1.17801	1.35576	4.5318	0.987246	2.12811	2.89488	3.75999
ABHD14B	0.158983	0.56859	0.43765	1.07163	0.68637	0.361198	0.740553	0.948089	0.259261	0.335743	0.389728	0.79914
ABHD15	0.336602	5.11238	6.29542	5.4678	2.40932	4.8241	1.12091	6.15148	1.81208	3.22335	1.2455	2.38666
ABHD16A	4.68701	1.72248	0.316741	2.45273	0.084706	0.983677	0.80781	3.75706	1.28928	0.819195	0.565893	3.56478
ABHD16B	3.00093	11.0193	5.17565	9.36992	1.2597	4.20677	3.53443	12.2488	2.8276	3.2023	2.45747	6.13151
ABHD17A	1.27322	3.39407	1.16258	0.26944	0.230682	0.681697	0.600655	2.3464	0.32912	0.232208	0.363732	0.584422
ABHD17B	1.9282	2.407	1.36282	0.189547	0.298416	0.627305	0.211955	2.34328	0.26805	0.756582	0.678076	0.981155
ABHD17C	24.2249	23.5089	9.37616	5.58351	3.82803	6.37901	2.75111	16.6874	3.37883	3.98227	5.43373	7.6011
ABHD18	3.02352	6.84968	4.85354	3.50542	0.175993	2.58504	0.27187	0.638101	2.67785	3.70263	1.75997	3.25978
ABHD2	2.72693	11.4325	2.45704	8.09103	0.740895	10.8391	0.557794	1.46186	2.8839	3.16818	2.53376	4.37791
ABHD3	2.20576	1.24272	0.488508	1.54475	0.047584	0.451097	0.00384	0.004929	0.266462	0.10135	0.054643	0.220183
ABHD4	4.0854	1.69602	3.21338	4.07831	0.253365	0.656433	0.506192	0.229638	0.660932	0.268304	0.499941	1.91689
ABHD5	3.09335	7.73182	3.92521	15.4567	0.494412	2.98031	0.274034	1.40873	1.57264	2.13212	1.47274	1.92225
ABHD6	9.01989	16.9217	5.72899	25.5111	0.263945	10.0029	0.662736	1.1708	4.62812	4.87475	2.9134	6.68522
ABHD8	3.70761	1.91825	0.859981	9.06353	0.134165	1.07076	0.090742	0.188113	0.871337	1.26278	0.99071	0.610232
ABI1	16.5421	19.8722	12.0011	12.682	4.12104	8.29206	2.08662	7.67478	4.10272	6.27264	4.32324	7.79469
ABI2	7.61634	11.885	6.12819	15.6836	1.53178	4.51554	1.53152	4.97293	2.39183	4.71521	2.35859	4.83019
ABI3	5.46352	2.54942	0.953973	0.244943	0.299935	0.348663	1.02414	3.28615	0.159948	0.250359	0.288629	0.920067
ABL1	3.58686	0.189838	0.33314	1.58261	0.494362	0.129407	1.94882	8.39845	0.273503	0.670158	0.57016	1.12464
ABL2	4.27572	9.72568	4.3819	2.95007	4.24263	2.89526	6.25782	26.9837	1.11115	2.68292	3.79675	7.88788
ABR	0.248941	0.315904	0.244824	0.211868	0.887419	2.43533	1.09058	0.024197	0.272266	0.783123	0.569445	0.315749
ABRACL	3.16261	8.68377	2.90192	15.1481	0.488	6.31129	0.768182	1.62867	2.76069	3.09207	1.96284	5.65632
ABRAXAS1	0.859916	0.868447	1.21422	3.22449	0.228918	0.415841	0.217094	2.27365	0.759785	0.389071	0.662498	0.765879
ABRAXAS2	0.712818	0.316624	1.25066	1.00597	0.090695	0.143231	0.025632	0.042569	0.136597	0.114725	0.099619	0.107154
ABT1	17.6365	16.4576	11.7035	12.7449	2.14387	6.73559	1.14819	3.35324	2.83531	3.79888	3.05592	6.01249
ABTB1	10.3979	15.5712	6.53861	20.3205	0.757247	8.81165	3.03763	8.6342	4.19377	4.61159	3.27044	8.10871
ABTB2	5.12849	6.04803	3.47605	8.15207	0.283554	1.75169	0.232854	0.45791	2.53593	2.54578	1.75669	2.13018
AC000093.1	0.060823	0.109774	0.098623	0.627437	0.013633	0.078049	0.026269	0.069345	0.055175	0.060341	0.072751	0.035462
AC001226.2	0.022864	0.428308	0.404085	0.772492	0.072033	0.06967	0.117487	0.305757	0.286862	0.182603	0.005284	0.12655
AC004922.1	1.75395	3.29071	1.92175	14.0865	0.667226	3.30601	0.207425	1.64236	2.53059	2.9473	1.56445	1.84683
AC005726.1	11.391	17.5621	11.285	23.7549	1.53666	4.27039	0.982392	4.29753	6.08471	7.57437	5.6522	7.59507
AC005779.2	1.99615	1.84935	0.959188	4.57293	0.588165	0.787047	0.443717	7.52498	0.537605	1.17674	0.449822	0.348778
AC006030.1	10.202	4.52294	3.72298	5.60983	1.94991	0.996493	1.68239	4.26909	1.08601	0.830549	0.406559	4.80525
AC006254.1	7.32395	8.66348	9.85587	17.7641	1.87583	4.57634	5.20711	23.8905	5.57122	6.44973	4.37047	14.7727
AC006978.2	1.50587	1.8656	1.32305	0.947015	0.838266	1.65914	0.3643	1.80344	0.777429	1.00602	0.684646	1.16304
AC007731.5	2.50764	9.2589	15.1441	10.6599	0.409381	8.90822	0.214014	0.639711	5.17289	3.60101	1.03343	3.70988
AC008073.3	102.3	43.4624	31.6029	26.6551	12.5261	13.3385	8.78704	27.0718	14.3147	23.9943	24.3415	18.7607
AC008763.2	4.98244	7.68967	4.25157	6.97821	0.642238	6.4424	0.837354	6.15089	3.50623	4.02433	2.02908	3.71647
AC008764.1	2.75872	7.8129	3.7221	7.05681	1.10957	2.76448	0.942224	4.52764	1.61889	2.59305	2.41309	5.01062
AC008770.2	0.897958	2.59238	2.0416	1.46191	0.485043	2.23114	0.268138	2.52456	0.288598	0.882516	0.864624	0.152221
AC008878.3	1.86395	3.70431	2.28079	4.37016	0.465218	3.28487	0.186662	2.02318	0.821961	1.37789	0.719978	1.91658
AC009779.3	1.38614	2.09309	1.61051	2.04252	1.02481	1.34762	0.489812	3.00755	2.42025	1.35117	0.738894	2.7561
AC010422.3	13.7451	4.45114	2.01012	1.72081	1.03638	2.14299	2.35542	17.094	1.33221	1.6519	2.63257	2.78674
AC010422.6	34.6889	41.3633	23.2562	19.9909	19.435	46.5198	31.5425	174.208	19.6405	33.8341	35.9443	62.9245
AC010547.4	1.86637	9.19176	1.51031	4.14979	1.1886	1.52974	2.94229	14.5865	1.6079	4.00232	3.51161	4.90523
AC010616.1	9.13479	33.4219	4.82243	13.5803	2.14752	3.23017	5.56253	33.4341	7.52853	10.8605	7.36621	9.13269
AC011498.4	5.76176	10.0581	7.89686	14.2271	1.42092	5.99058	6.28234	5.90493	3.20202	7.58695	2.58505	11.6758
AC012651.1	0.094766	0.784006	0.229138	1.01669	0.092884	0.369681	0.193883	1.58339	0.072819	0.584553	0.410873	0.565604
AC013394.1	0.379319	2.056	0.992531	2.87797	0.185896	1.37822	0.830204	2.7601	0.71264	1.10413	0.519403	1.89717
AC015802.6	6.06455	10.8098	5.31746	13.2331	4.57779	5.82588	4.6869	23.8048	4.25838	7.93465	6.82383	10.962
AC020915.1	0.722678	1.19895	1.10849	0.886103	0.094727	0.820799	0.59176	16.5758	0.688464	0.923218	0.800988	2.10926
AC020915.5	1.31177	2.61721	0.669199	0.81116	0.689281	1.68577	1.79391	6.87406	0.790092	2.13854	1.55992	2.6161
AC021097.2	3.46297	11.3724	3.41353	3.01203	3.9073	7.57567	10.3769	70.7572	6.55614	10.6667	6.86116	16.2781
AC022400.7	3.03014	10.04	3.34136	2.49549	1.70685	10.065	5.3593	28.2663	6.06315	9.84014	7.00582	17.892
AC023055.1	0.302366	1.49886	0.623895	1.30946	0.132187	0.415694	0.393583	0.105884	0.207825	0.81744	0.313213	0.350658
AC025283.2	14.2043	10.9099	5.68215	6.60606	2.08446	6.06702	0.984144	6.95873	2.96931	2.63514	2.43013	4.69104
AC026464.3	0.421953	1.18841	0.138176	0.64008	0.064258	0.063689	0.041002	0.175133	0.095298	0.987295	0.056483	1.74563
AC027644.4	7.07334	7.39462	4.77839	27.8196	0.543356	6.8764	2.18314	8.07115	2.87336	3.28642	2.74357	3.73962
AC055811.2	7.13585	8.07152	2.03798	5.86589	0.735334	1.14322	1.47477	8.49987	3.04827	4.7406	3.92589	5.6479
AC068580.4	3.52207	8.32577	4.14486	31.6415	0.68784	3.66523	1.50998	5.78506	3.59296	4.33435	2.93538	6.52025
AC068896.1	11.7906	10.6809	6.34876	2.74234	2.00076	10.9398	2.85764	13.3876	3.90175	4.88282	3.91025	8.73994
AC068946.2	0.566847	1.44313	1.03247	4.2172	0.080467	0.24712	0.076804	0.171508	0.463265	0.338944	0.53052	0.65152
AC090527.2	2.25009	12.3006	6.09163	1.50795	0.498412	1.17709	0.545338	3.37292	2.51587	3.48929	2.81488	3.06453
AC092835.1	27.129	50.532	30.4735	16.0179	4.59888	7.22399	2.47655	6.24268	11.7905	14.7816	12.8574	11.2195
AC093155.3	7.88473	8.48359	6.21312	8.78612	1.01854	2.82896	0.298256	2.98371	1.85732	2.3003	2.07535	3.36469
AC093323.1	11.3851	10.826	6.60019	14.1574	1.18599	3.62465	1.00885	3.35648	2.7033	3.15478	2.28002	4.39414
AC093668.2	4.55347	5.95766	3.63393	8.4286	0.309427	2.44645	1.12112	4.66412	1.49404	2.29744	1.41532	2.54627
AC093668.3	1.27704	1.1551	0.232648	3.80724	0.303048	0.567275	0.078122	1.07584	0.248384	0.48593	0.694973	0.066072
AC093827.5	1.07985	0.693335	0.173885	3.96261	0.030371	0.168207	0.023465	0.229087	0.040295	0.145528	0.107627	0.12361
AC096887.1	1.24495	1.58972	0.874091	1.84444	0.086593	0.094254	0.086291	0.487842	0.298099	0.290284	0.213402	0.142054
AC099489.1	0.935217	1.32718	0.960794	1.71516	0.149612	0.174411	0.185746	1.52432	0.171938	0.512093	0.261927	0.503087
AC104389.5	0.577156	2.77907	0.958485	2.41353	0.419785	0.830252	0.177012	5.36842	0.489317	0.855172	0.646944	0.97088
AC104472.3	0.122144	1.40549	0.579739	0.498152	0.246584	0.854787	0.646215	2.05276	0.173161	0.11921	0.548039	1.40159
AC104532.1	19.7506	15.2341	8.63726	8.5079	2.73231	12.344	3.79451	34.6119	4.22273	7.41828	10.4955	8.66619
AC105052.1	35.7512	57.3479	26.9563	56.5539	10.1356	22.2353	10.5756	65.4555	12.0718	16.8415	10.6327	24.4123
AC105052.3	1.52178	2.33387	2.48682	2.43841	0.156308	1.66579	0.331961	1.7081	1.16494	0.729967	1.10012	2.11126
AC106886.5	8.00325	25.7212	6.93126	14.0967	1.79298	20.2112	2.17697	8.43618	5.76454	4.69867	3.94169	8.42704
AC107871.1	0.331988	1.82867	1.07159	2.96312	0.285802	0.77171	0.144253	0.88513	0.67328	0.713576	0.385051	0.918332
AC114490.2	2.61732	6.02796	1.12458	11.7862	0.23827	2.90171	0.404153	1.84947	1.92903	2.4664	1.40613	3.68613
AC114490.3	4.24402	10.5955	4.01795	14.6884	0.946629	6.53242	1.05065	5.04016	2.63468	3.72219	2.76123	4.81794
AC118549.1	16.5758	20.293	13.1379	21.484	2.65311	7.92278	1.61851	8.17844	5.44496	7.8303	4.35187	9.1456
AC118553.2	0.447122	0.353465	0.272498	0.182551	1.41793	0.620948	4.42565	8.12119	1.34047	2.20839	0.179871	2.43944
AC119396.1	14.4079	13.3229	7.48916	23.8931	6.75765	7.02912	17.1645	127.031	11.2086	12.4965	9.89963	14.7593
AC126755.2	5.51673	8.38049	8.79653	2.06015	10.4521	3.99049	10.015	41.6875	16.1782	11.3564	22.687	21.8973
AC135068.8	10.8314	26.5439	7.66082	15.7444	1.95976	7.37052	6.19197	68.4134	11.8364	14.1389	11.3298	25.482
AC138969.1	36.5034	37.6881	37.3758	19.4313	40.4547	64.2554	71.1799	201.351	38.7004	62.3993	44.4931	89.47
AC239799.1	2.65354	2.01029	0.548333	0.274797	0.686986	1.52066	0.459762	5.07886	0.634383	0.561871	1.5737	2.71607
AC243756.1	1.57512	1.26306	0.515949	0.699824	1.11566	5.44141	0.352347	0.977619	0.872983	0.795703	0.480582	1.11998
ACAA1	0.458059	0.740239	0.307041	0.320033	0.065303	0.391368	0.075912	0.196586	0.224281	0.299642	0.205008	0.246081
ACAA2	5.84068	2.63777	1.84771	1.40259	0.027394	0.350078	0.226887	1.13397	0.141939	1.16177	0.315697	1.05273
ACACA	5.68255	8.80973	4.50695	8.11133	0.8258	1.78305	0.519542	2.48334	0.820111	1.94938	0.959036	1.61717
ACACB	0.652091	3.8332	1.79953	2.7009	0.325452	0.446506	1.57268	3.11135	0.461888	0.696422	0.934705	0.678937
ACAD10	5.49897	4.67679	2.0649	6.04314	0.183893	1.11979	0.630064	1.70915	1.09912	1.22405	0.940751	2.63157
ACAD11	11.6585	13.0795	7.88305	13.1003	0.562111	2.01623	0.328246	2.34367	1.50375	1.14789	1.13633	1.69686
ACAD8	0.693676	4.60705	2.17442	5.94448	0.762052	0.922073	0.282769	5.69961	0.998889	1.37159	0.820441	1.84528
ACAD9	3.83653	2.33816	1.04869	1.85331	0.246432	0.966088	0.274273	0.814305	0.590099	0.606108	0.602042	1.80164
ACADM	0.053249	0.220161	0.147621	0.624666	0.137939	0.246214	0.04177	0.282787	0.062823	0.112673	0.080831	0.076626
ACADS	3.14447	2.12261	2.27704	1.7749	0.688722	1.27642	0.387694	1.19812	0.696899	0.581428	0.60632	0.954639
ACADSB	10.019	0.278457	0.157829	0.289148	0.109295	0.058582	0.107058	3.66882	0.054988	0.095117	0.18969	0.03535
ACADVL	0.314648	0.709242	0.456839	2.00675	0.126341	0.766194	0.184453	0.369254	0.522616	0.809977	0.297192	1.29109
ACAP1	58.6021	31.5507	22.1926	42.3056	2.9826	9.80874	3.17505	15.9192	11.7706	15.8213	11.564	22.778
ACAP2	7.14463	6.37715	4.22053	10.1841	1.17601	2.72239	0.909666	4.91407	1.15823	1.23232	1.38579	2.18922
ACAP3	5.79301	7.68914	2.92243	6.64036	2.00082	9.46839	0.765391	2.90708	3.76596	2.85211	2.08183	4.19219
ACAT1	2.22827	4.5298	1.69901	6.54762	0.291943	2.03446	0.097647	0.640095	1.48001	0.29146	1.37859	0.357732
ACAT2	0.292066	3.02462	1.36316	8.8592	0.664274	1.5405	1.48873	0.330622	1.12758	1.91081	0.91178	1.73775
ACBD3	1.64921	1.6955	2.17835	1.31727	0.131636	0.135459	0.150754	0.536039	0.267598	0.56547	0.221171	0.598454
ACBD4	0.894387	1.58738	0.991767	0.099987	1.18242	2.35408	2.64795	9.20163	0.716421	1.6723	1.09662	2.35175
ACBD5	0.790808	1.38079	0.403356	1.749	0.181664	0.990889	0.058497	1.79489	0.077244	0.131535	0.064637	0.218558
ACBD6	2.54695	0.446895	2.4526	11.9923	0.175317	0.250216	0.42595	1.07932	0.42094	0.471949	0.461839	0.952986
ACD	2.94895	7.67141	3.08685	14.7341	0.794196	3.36759	0.135766	0.473045	0.812092	1.30075	0.601594	1.15835
ACE	19.6012	7.38851	6.6379	10.5838	0.997043	1.81608	1.03665	4.34148	1.36305	3.1395	2.46762	3.40016
ACER2	1.09302	2.38591	0.455654	0.222794	0.91732	0.510599	0.959387	10.9407	0.661515	1.45162	1.35395	2.50692
ACER3	6.45922	6.41395	4.87311	7.13385	0.672941	1.75533	0.621445	1.73263	2.17065	2.43778	1.46243	2.74675
ACHE	2.58396	1.95758	1.61103	3.79095	0.030286	0.573508	0.153153	1.10502	0.727178	1.07585	0.791486	0.771829
ACIN1	0.396606	1.97276	1.21286	2.38847	0.200514	0.180721	0.053945	0.276079	0.795537	0.930098	0.589499	0.669587
ACKR1	22.3006	9.595	10.4749	13.3339	2.95713	4.3376	0.998682	8.95117	1.82679	3.38699	3.99306	4.93072
ACLY	1.14063	0.672241	0.817789	2.96908	0.165328	0.260654	0.063698	0.254984	0.422206	0.25154	0.260391	0.256965
ACO1	1.96327	3.90865	2.56787	6.59523	0.8158	1.17981	0.874975	4.19781	0.805374	1.23402	1.03747	2.15743
ACO2	0.299443	0.884856	0.700678	4.53378	0.121983	0.6196	0.127289	0.351827	0.214441	1.35799	0.288278	1.16146
ACOT1	1.81103	3.25384	1.76487	7.0649	0.67016	1.04238	0.553007	2.13216	1.26048	2.22946	1.46872	2.16398
ACOT11	1.62452	2.49984	1.18557	1.03514	0.317534	1.53727	0.165546	0.695107	0.172782	0.305516	0.282105	0.395199
ACOT4	0.850269	1.49949	0.837077	1.07146	0.442356	0.361646	0.061894	1.27304	0.173387	0.089924	0.294784	0.231689
ACOT7	14.604	4.33393	2.77012	1.82601	0.459708	0.486631	6.57364	5.92794	2.82295	5.40262	0.413977	1.68173
ACOT8	11.5741	17.4904	12.2374	28.0872	0.916078	2.09565	1.24702	5.65886	2.62906	3.71778	2.76406	5.20748
ACOT9	2.05922	4.22371	1.44879	3.16128	2.38744	3.33101	1.28016	5.33524	0.503958	0.791762	0.830329	1.16772
ACOX1	0.380622	3.14372	0.745976	1.56128	0.468654	1.34512	0.451367	3.61375	0.594973	1.82221	0.721983	1.6585
ACOX3	1.25852	2.99292	1.4878	5.12621	0.104185	0.919052	0.019305	0.501706	1.06322	0.640339	0.82951	0.879443
ACP1	0.086419	0.595336	0.365506	0.47439	0.074083	0.131438	0.087237	0.590894	0.094493	0.104158	0.059207	0.12211
ACP5	0.961024	4.2119	1.98619	3.86985	0.148158	1.70903	0.482014	0.454418	1.24592	1.07452	2.37326	1.14923
ACP6	0.94127	1.33972	9.85998	7.82706	0.064715	5.40057	0.036647	11.8978	0.625216	1.40969	1.65076	0.312107
ACPP	12.885	21.3566	10.8275	35.9787	3.37299	3.31282	1.1718	5.94103	1.64539	2.74892	3.19881	10.3514
ACRBP	0.206475	0.714743	0.293457	0.455739	0.020325	0.320215	0.057821	0.005583	0.113022	0.113555	0.171265	0.122661
ACSBG1	0.560576	0.806961	0.414899	5.05681	0.054391	0.688673	0.344862	0.724697	0.25455	0.320366	0.520417	1.00652
ACSF3	0.219426	1.36343	0.291327	0.166698	0.203764	0.01822	0.64828	5.67531	0.133627	0.163936	0.149206	0.462408
ACSL1	11.3671	22.0421	6.31067	1.59357	4.61972	0.619105	18.134	119.285	2.29432	6.25973	4.19832	8.63882
ACSL3	87.9953	59.94	488.507	133.533	1122.35	465.976	195.811	92.8998	1272.39	350.012	1529.56	51.1221
ACSL4	1.77996	1.58443	0.714266	1.92406	0.043403	0.975417	0.151453	0.38983	0.56928	0.778584	0.583946	0.839523
ACSL5	5.03457	6.12469	5.14716	10.5984	0.530736	1.63245	0.463249	3.77428	1.99082	2.50164	1.35354	2.41769
ACSL6	15.6256	18.8045	10.8632	22.3544	1.22904	6.80262	1.40263	14.0703	2.47993	8.41718	3.68646	7.80602
ACSS1	47.1325	45.2828	37.3862	76.2424	6.81827	17.902	4.52862	49.1855	10.034	18.4303	10.2094	18.5776
ACSS2	8.51831	22.7434	9.26756	28.0941	1.39712	7.14255	1.06853	4.62856	1.86363	2.36564	2.07796	6.03613
ACTA2	0.547409	0.458884	0.567723	0.815085	0.090703	0.431089	0.412742	0.871723	0.305747	0.370559	0.263459	0.061502
ACTB	1.86166	6.90084	2.9526	12.7967	0.386906	5.81504	1.20232	5.28404	3.09952	0.667921	3.28353	7.34183
ACTG1	2.32688	6.22053	3.38753	8.30029	0.402022	1.79096	0.169561	1.07673	1.58933	2.71777	1.26457	2.18901
ACTL10	8.66406	13.5939	6.43187	23.0649	0.438892	5.69885	0.440197	1.32186	3.1659	4.42862	2.77929	3.87954
ACTL6A	7.78972	4.23134	2.6749	8.00381	0.566354	1.55291	0.791538	2.47524	1.56988	2.79736	0.890517	2.62916
ACTN1	63.5492	79.4279	58.3977	174.403	8.79612	22.732	9.02212	39.809	24.9996	35.36	24.8467	52.9096
ACTN4	0.794231	3.74193	0.097292	6.45263	0.247351	0.694964	0.342581	0.356124	0.173566	0.048989	0.355955	0.02867
ACTR10	0.01078	0.026714	0.089671	0.011813	0.002102	0.001764	0.001226	0.007208	0.001188	0.026849	0.069559	0.126695
ACTR1A	1.66129	43.4575	15.5459	0.58579	0.334896	0.225041	0.240168	0.632539	1.04281	1.74286	0.583753	0.415337
ACTR1B	0.011431	0.004395	0.002647	0.007473	0.001745	0.002271	0.001267	0.005385	0.001242	0.001638	0.003429	0.003798
ACTR2	15.08	16.0044	7.06351	13.5065	2.97527	2.53521	5.00432	22.1571	3.05168	3.87016	2.70605	5.41441
ACTR3	0.120672	3.82311	1.07611	1.1634	0.110694	0.714296	0.261854	0.068	2.0732	1.62443	1.13449	1.21312
ACTR3B	7.46865	7.28206	3.44769	4.36805	0.398313	1.55728	1.04151	3.4142	0.675467	1.46269	0.582888	1.81426
ACTR3C	4.68705	11.8164	4.24683	1.69805	0.995083	12.4062	1.08127	17.1339	2.19967	1.73759	1.42812	2.45304
ACTR5	11.7276	24.1069	11.2151	10.623	5.54863	21.0761	4.92462	18.3035	6.57063	8.72591	5.70919	10.2136
ACTR6	10.4249	16.4923	3.44883	12.377	5.49704	5.00231	5.98624	29.5967	3.27817	1.98529	3.38501	10.5623
ACTR8	4.66719	9.36817	3.86474	12.2539	1.35173	8.41136	1.19213	3.8819	2.91278	4.07882	2.29855	5.1444
ACVR1	0.083881	0.079061	0.518005	1.37115	0.081993	0.209535	0.0639	0.046942	0.127466	0.026762	0.001969	0.051897
ACVR1B	2.23833	0.963794	1.55573	5.36281	0.088794	0.768514	0.089424	0.137029	0.213393	0.089812	0.227876	0.677662
ACVR1C	2.23933	5.46819	2.02064	12.8749	0.765721	0.847747	0.282117	1.61252	0.050751	2.18396	0.520433	1.63266
ACVR2A	1.63185	2.05363	1.22884	4.72803	0.156992	0.598072	0.147893	0.913397	0.344509	1.41886	0.60057	1.07904
ACVR2B	0.368199	0.609525	2.55532	2.62722	0.034976	0.158908	0.439154	0.435101	0.679863	0.27167	0.641938	0.278983
ACVRL1	0.647007	1.77375	1.03785	2.31312	0.11923	0.56911	0.276008	1.50466	0.495938	0.42999	0.40452	1.493
ACYP2	5.06168	6.13932	5.21538	7.68946	0.5145	1.9706	0.807232	3.37327	1.49478	2.33243	1.30448	4.0092
AD000671.2	1.01593	2.27254	2.20083	14.4506	0.488378	1.69908	0.132412	0.289974	1.2547	0.045946	0.044488	1.26219
ADA	0.426613	0.368744	0.649415	0.485927	0.045004	0.235023	0.042889	0.193667	0.052799	0.300865	0.377702	0.175186
ADA2	3.70392	7.43063	2.60127	8.47169	1.43335	6.19782	0.720422	5.96964	0.577642	1.98754	1.41041	3.39598
ADAM10	4.18104	5.08066	3.03507	24.7451	1.31483	3.02421	0.894673	1.60568	0.76451	4.20053	0.611889	1.01661
ADAM12	1.0827	3.14959	1.45765	3.81245	0.345497	0.764962	0.139221	0.704164	0.763907	0.56547	0.291832	1.154
ADAM15	2.12963	3.91059	4.85612	8.06897	0.404635	1.0815	0.075158	0.818617	0.465786	0.56078	0.443687	1.41757
ADAM17	6.95257	9.55734	4.79374	13.3921	0.574811	6.21236	0.492694	2.67178	2.83356	2.06577	3.18068	4.6261
ADAM19	0.058654	0.642308	0.408837	2.81712	0.095638	0.351699	0.201226	0.13939	0.127228	0.183606	0.078824	0.478562
ADAM20	7.2302	9.46059	5.74305	8.31935	2.72386	6.74665	2.3483	3.98286	3.10048	3.26187	2.95479	3.51939
ADAM22	3.7893	4.8803	3.03957	9.27458	0.148886	2.48441	0.310343	1.20561	1.68697	2.53417	1.73592	3.15878
ADAM23	14.8239	50.8107	28.6766	1.59388	8.30767	0.308152	0.42391	26.1829	0.558297	0.120394	10.625	0.225289
ADAM28	39.1872	0.66048	0.274995	0.542206	0.365508	0.353341	6.12106	2.55234	0.316918	0.109091	0.113743	0.245496
ADAM8	0.45011	1.75699	0.470871	1.46032	0.084729	0.449175	0.173828	1.31571	0.27984	0.187509	0.251516	0.982152
ADAM9	79.6055	98.5322	65.1396	90.8405	23.3554	59.2682	15.5623	117.689	24.6829	34.0386	25.6051	47.133
ADAMTS10	0.043929	0.140043	0.027706	0.046101	0.002763	0.01706	0.016224	0.080779	0.014153	0.025766	0.012409	0.085036
ADAMTS17	0.11265	4.36238	0.106543	0.148506	0.013242	0.080047	0.913956	0.495071	0.022759	0.722053	0.078497	0.102317
ADAMTS5	0.915167	1.32501	1.17624	2.06182	0.139873	0.377032	0.283231	1.9763	0.414456	0.453337	0.513464	0.65044
ADAMTS6	11.4148	10.036	2.908	9.59171	1.1796	3.74274	1.90522	13.0315	1.38787	2.96137	2.15823	5.34563
ADAMTSL4	36.5334	55.726	20.0504	53.6014	6.73123	36.8936	18.8389	76.9784	19.037	29.1668	21.8841	48.4654
ADAP1	12.109	7.84151	4.71796	5.41496	0.961493	2.85791	1.1726	7.02668	1.99727	2.11112	1.02461	4.05149
ADAP2	1.94568	9.52601	2.19132	6.16484	0.185282	9.35343	0.236178	1.107	1.65393	1.6364	0.52256	1.65451
ADAR	2.3253	5.14481	1.3624	14.6913	0.812205	5.06806	0.283529	2.11415	1.19377	1.36317	0.639065	1.28588
ADARB1	10.917	16.5047	7.49991	58.7884	1.26901	9.29198	1.84984	6.36529	4.55018	6.52986	4.14295	7.7214
ADAT1	1.47726	2.49812	1.66719	8.86482	0.349437	0.67055	0.142741	2.14224	0.634769	0.812209	0.56607	1.54399
ADAT2	0.706105	0.633587	0.795208	1.50955	0.086827	0.313183	0.05035	0.183802	0.279512	0.21739	0.486859	0.518847
ADAT3	6.12355	8.16365	3.75251	6.19464	0.978416	2.51503	1.5862	2.73464	1.65345	2.30479	2.36765	3.65164
ADCK1	2.8051	6.24278	2.07801	2.25105	0.294077	0.227529	0.022198	0.078591	0.416554	1.61828	0.615655	1.43286
ADCK2	6.09962	8.08104	5.50421	12.8266	0.413209	2.64583	1.26818	9.57843	1.78994	2.72042	1.98279	3.05093
ADCK5	2.95798	1.13128	0.161129	2.25971	0.213319	0.39721	0.302106	1.18804	0.873568	0.899282	0.72011	0.626121
ADCY10	3.88225	1.41815	4.92751	2.84244	1.07867	1.41889	0.270726	1.54069	0.737219	1.51297	0.668139	0.977765
ADCY3	2.67452	1.25861	0.494894	2.46865	0.248546	0.51256	0.180139	1.07473	0.6338	1.23465	0.476022	1.11612
ADCY7	0.535865	1.55206	0.14814	0.397575	0.059799	0.376007	0.03702	0.283038	0.191154	0.177441	0.129731	0.327726
ADCY9	1.32289	2.29884	1.81776	5.01749	0.391545	1.04856	0.645547	1.49357	1.27278	1.68637	1.57906	1.60204
ADD1	0.656837	0.867488	0.372	0.776966	0.061735	0.276541	0.07065	0.80593	0.160811	0.068415	0.259059	0.752135
ADD3	3.72606	2.93831	2.05186	1.42155	0.464529	1.86815	0.247518	2.67676	0.321979	0.249241	0.683191	2.24327
ADGRB1	7.18713	10.4216	4.22967	4.27917	1.04612	7.06172	0.744085	5.20528	1.67592	1.62199	1.74263	3.91414
ADGRD1	0.145685	0.102771	0.449153	0.064244	4.00333	0.433648	0.846937	0.656234	0.329946	0.109004	0.239485	0.19066
ADGRE1	0.5803	0.557959	0.353696	0.563943	0.071558	0.097463	0.04778	0.825896	0.148772	0.246709	0.254894	0.157736
ADGRE2	1.32738	2.04409	3.2914	2.15203	1.94017	0.728986	0.400854	4.30891	0.939581	2.82276	0.627626	2.35443
ADGRE3	7.01442	4.07198	3.19704	8.55866	0.415542	1.40867	0.586227	4.78763	0.773253	2.33626	1.3372	2.78221
ADGRE5	17.2806	12.7119	7.68785	12.8858	2.50239	5.74931	1.73262	17.2937	4.88581	4.87424	3.16607	7.05547
ADGRG1	27.5	27.5886	14.1588	49.9903	2.98823	9.31227	4.47815	17.4542	6.12756	8.23046	6.23155	12.7195
ADGRG3	24.5909	35.4697	16.4191	58.1886	3.9926	17.9916	5.81841	37.6242	7.95491	12.4874	12.021	18.8615
ADGRG5	0.153192	0.434398	0.348299	0.204378	1.90057	0.613203	0.421018	0.553945	0.277906	1.09356	0.403276	0.352122
ADGRL1	1.59631	1.02596	1.59796	1.90147	0.74807	2.83591	0.423496	1.68222	0.597621	2.08753	0.666842	3.08066
ADH5	3.6952	13.0567	4.96979	8.18525	1.67096	0.743796	2.08661	5.69428	1.88927	3.1338	1.22968	4.44463
ADI1	17.407	17.0082	8.36845	27.5084	3.44491	14.1753	1.83365	16.5771	4.28054	9.52206	5.01688	9.64208
ADIPOR1	22.4397	28.8266	15.2473	24.8915	6.66644	15.9645	3.18272	17.6699	7.10177	9.7628	9.94527	10.7708
ADIPOR2	2.58402	3.24165	2.03026	6.78632	0.444941	1.24934	0.315901	0.988075	1.21121	1.37524	1.33504	1.59345
ADK	43.611	44.2634	27.5583	47.9173	8.93495	23.1688	8.54487	18.9678	9.12542	17.7242	11.7364	17.328
ADM	2.11286	1.38968	1.3871	2.66238	0.533993	0.988266	0.036635	0.397864	0.731318	0.850785	0.726075	0.865359
ADM2	0.357904	0.371186	0.282475	0.078716	0.022742	0.489221	0.032235	0.17174	0.164731	0.121171	0.22847	0.360882
ADNP	0.613195	0.424852	0.664579	2.25548	0.086236	0.268557	0.016849	0.170401	0.243746	0.25148	0.18549	0.156244
ADNP2	1.26582	1.15563	0.881586	2.24552	0.498978	0.287161	0.413084	1.19557	0.622331	0.302289	0.23323	0.477269
ADO	5.60716	8.95329	4.42395	3.15389	2.06409	1.64959	1.24528	3.03536	0.761621	0.697058	2.64694	2.87482
ADORA2A	3.14382	4.53261	2.7044	8.09613	0.484729	3.36248	0.885709	5.96535	2.10801	1.89123	2.05543	3.21723
ADORA2B	0.77346	1.14532	0.304255	2.10066	0.217304	0.617532	0.33122	0.267324	0.277319	0.203295	0.305392	0.034522
ADPGK	0.397235	1.50918	0.354144	1.15331	0.222566	1.09567	0.236893	1.17611	0.932932	0.554365	0.333124	0.528824
ADPRH	9.06211	20.1247	5.86509	7.11001	2.55486	8.79544	2.68879	12.1262	4.37844	4.00594	5.006	6.51539
ADPRHL1	0.665886	0.355632	0.508932	0.115384	0.577283	0.847759	0.279489	2.71756	0.033251	1.66699	0.073774	2.71803
ADPRHL2	0.233208	2.32422	1.06626	1.20552	3.24941	2.68607	1.51468	5.60497	1.01953	1.56144	1.71558	3.73402
ADRA2A	1.06553	9.31046	1.76213	3.00809	1.92326	2.94683	4.87256	23.4979	2.64094	3.60315	1.97117	8.43348
ADRB1	9.90466	24.8036	8.16746	12.6868	7.15492	15.559	13.955	80.8315	7.93402	17.9065	10.1426	30.8814
ADRB2	2.42817	6.47975	3.14562	3.66764	0.516481	2.52695	1.15473	3.81411	0.785236	1.4805	1.28955	2.69926
ADRM1	4.87523	5.91305	2.72507	10.5109	1.24588	2.67526	0.112431	0.595731	1.40046	3.30636	1.16588	3.18493
ADSL	0.113478	0.498723	0.315236	1.4422	0.025128	0.405426	0.027498	0.222862	0.114506	0.118879	0.121649	0.260398
ADSS	3.20599	4.80056	2.55825	4.0811	0.354011	1.47645	0.309521	0.776044	1.22914	0.889245	0.647709	1.52832
AEBP1	5.51824	2.77948	3.224	9.45098	0.044371	1.65122	0.038062	0.391911	1.00941	1.70366	1.52465	3.37677
AEBP2	11.1173	21.2207	9.0843	17.2802	12.8855	16.5541	12.5468	4.04313	8.21826	9.71519	7.33212	9.03191
AEN	0.091857	0.409114	0.127465	0.15159	0.102448	0.038665	0.182187	0.061588	0.016632	0.088106	0.07519	0.053266
AES	1.12461	0.561156	0.15209	1.67555	5.32376	0.940588	0.323378	0.074432	0.055421	0.297256	0.04825	0.251484
AFDN	9.26163	3.96287	0.32129	20.1164	2.74224	21.515	6.54923	8.30626	4.545	0.676856	2.24359	0.523252
AFF1	3.00391	5.80271	8.2961	2.77713	14.8933	16.5109	0.212157	0.910008	0.384127	0.355707	2.01926	5.97601
AFF2	0.445172	1.40106	0.405772	1.11901	0.091852	0.472221	0.133083	0.025276	0.450695	0.231404	0.157998	0.436114
AFF3	0.203311	1.10651	0.567407	1.96712	0.260707	1.77678	0.328587	1.47203	0.758929	0.64461	0.540871	0.928255
AFF4	0.651381	2.1571	0.94294	3.16994	0.616074	3.57117	0.597319	2.18617	0.952257	1.25125	1.12159	1.98455
AFG1L	3.3245	6.03159	1.7085	0.305613	0.689205	6.07895	1.46269	3.5782	1.39184	1.54317	2.25958	5.04881
AFG3L2	7.55764	20.0591	3.80663	1.19795	3.29975	21.8027	4.63564	23.1393	5.70234	6.81904	11.3397	20.2565
AFMID	3.25024	6.92801	2.09185	2.06889	0.772485	1.3687	0.424885	4.0041	1.39669	1.13905	1.52958	1.84739
AFTPH	0.251708	0.24704	0.085408	0.233518	0.101313	0.228227	0.072683	0.02549	0.078088	0.089973	0.224853	0.215559
AGA	0.341685	1.06339	0.776522	2.38733	0.186262	0.637795	0.273696	0.983984	0.436605	0.335153	0.429582	0.42883
AGAP2	2.68873	1.43521	1.76292	2.343	0.180231	0.87467	0.251595	0.632613	0.799453	0.810671	0.514902	1.53434
AGAP3	1.83735	2.29601	2.49527	10.262	0.103291	1.41016	0.335923	1.23329	0.431788	0.822592	0.622809	1.68452
AGAP4	10.26	14.2471	7.64729	23.0709	2.76429	4.59065	1.44271	3.87529	6.32796	2.20961	1.0129	4.84449
AGAP5	5.59903	2.22179	1.86328	0.577925	0.375169	0.874056	1.9225	7.04512	0.578303	1.46987	0.821137	1.79725
AGAP6	8.89023	4.06043	2.98058	0.972795	0.793771	1.4476	2.83064	15.4478	0.875789	2.64059	1.31705	2.7182
AGAP9	7.08198	13.4726	5.49467	4.94622	1.56463	10.6639	17.3332	42.2932	14.4483	33.5549	12.8299	11.4504
AGBL5	15.1245	14.5597	6.51131	4.2592	5.78076	10.0122	12.8333	153.206	5.00614	21.774	6.16542	17.5106
AGER	7.31209	12.3233	4.98837	3.71552	5.04223	7.77393	11.5171	169.448	5.51912	16.8251	4.66546	17.7282
AGFG1	39.8504	70.8553	11.8399	19.2296	62.8784	85.6268	139.381	683.047	28.5907	69.7342	58.1052	145.435
AGFG2	1.49427	0.89822	1.10645	2.67707	0.058938	0.625808	0.579736	1.04095	0.333392	0.554368	0.196433	0.598224
AGGF1	6.32415	8.19615	2.9415	8.45355	0.593255	1.76128	1.02815	2.23417	1.85126	2.99807	1.32654	2.1406
AGK	4.88206	3.85671	2.18244	9.31799	0.667254	5.46977	2.15283	8.9814	1.04328	0.410592	2.43457	5.63349
AGL	0.3772	2.8903	0.513853	2.34049	0.193209	0.568969	0.634415	2.06899	0.467942	0.835714	0.8425	1.34935
AGMAT	8.15856	0.053375	8.05824	15.2365	0.004657	0.292759	7.20295	0.095821	0.015483	0.199912	8.34276	17.2504
AGO1	3.86406	3.46414	5.04407	11.1717	1.60126	2.83913	0.486272	2.39535	0.641962	2.67913	0.673957	1.75592
AGO2	4.92171	10.0462	1.70415	9.01349	0.514396	6.77301	0.253431	2.92809	3.06103	3.64839	4.96906	3.47917
AGO3	1.13754	1.78411	1.81483	0.489828	3.96064	2.79839	1.18483	0.411654	0.050028	1.44803	0.908428	1.94991
AGO4	0.065351	0.961855	0.240163	1.45143	0.105535	0.197964	0.046158	0.025462	0.369657	0.486247	0.135791	0.142532
AGPAT1	1.40218	2.83694	2.23204	6.25761	0.306528	0.991662	0.137599	1.10909	1.06655	2.23717	1.11687	1.6681
AGPAT2	26.2783	35.0003	21.9819	48.06	3.7518	13.2023	1.94764	8.6541	8.24484	12.2534	8.5741	12.4946
AGPAT3	13.2056	22.2813	8.07933	7.57684	5.5254	15.9585	2.28449	18.2482	4.38973	5.27068	2.76931	9.67725
AGPAT4	4.07066	6.60508	3.43463	6.8739	1.27348	2.19253	1.51368	6.86166	1.95493	3.18649	1.84732	1.73425
AGPAT5	4.46666	4.67414	4.16133	2.72795	0.931165	1.68551	1.10623	5.00035	1.38881	2.45693	1.70321	2.345
AGPS	10.5257	14.5031	9.23689	6.35299	1.76577	1.23893	1.33553	3.80941	0.747329	0.943314	0.979597	1.14957
AGTPBP1	1007.18	451.689	121.15	711.353	16.5426	158.105	74.0131	218.598	259.5	0.541018	325.797	6.54728
AGTRAP	418.042	446.788	227.73	62.5673	210.831	697.067	224.032	1363.58	52.7467	95.7796	215.673	352.151
AHCTF1	993.298	1397.77	1311.01	309.625	1132.78	1426.95	367.859	2279.9	986.396	1716.23	198.313	1026.28
AHCY	2.62484	2.7272	1.65939	3.21689	0.980196	2.12828	0.722051	15.0693	0.875335	1.51529	3.31898	0.80316
AHCYL1	6.74981	9.57902	6.12961	3.13081	6.6174	11.7919	3.09394	16.9142	1.94014	4.7699	4.74575	9.44715
AHCYL2	40.5066	72.7381	56.5421	51.9947	30.9674	62.346	3.63969	20.4633	13.1782	12.7289	20.3705	37.9388
AHDC1	475.88	674.276	366.238	325.741	258.384	911.007	143.124	727.416	268.997	371.977	232.718	481.93
AHI1	0.321703	1.67292	1.0655	2.0908	0.517741	0.659249	0.107585	0.798099	0.722084	1.08375	0.611623	0.874902
AHNAK	1.9895	2.00523	1.27391	12.4167	0.784198	4.89876	0.264986	1.27717	1.18077	1.83719	1.7743	1.921
AHR	1.07564	1.69681	1.5089	0.179455	1.18981	1.55464	1.27263	7.41227	1.13119	1.53326	0.9705	1.53167
AHRR	2.07224	4.20097	1.75538	0.386426	2.51184	3.52819	2.68504	17.0448	1.61154	2.16895	1.87097	4.71969
AHSA1	4.28457	10.0087	3.37259	0.178051	4.27943	5.48065	5.31729	27.9131	2.8576	4.93595	4.29288	10.0871
AHSP	40.693	56.3157	28.7132	3.87752	35.5278	81.7263	42.5953	258.442	18.0648	32.2983	40.7981	78.9332
AIF1	2.27268	0.524687	0.667286	1.6653	0.565781	1.92581	0.086868	5.59506	1.13176	0.731825	0.642103	0.992068
AIFM1	65.6484	67.1075	42.6412	44.3429	19.8495	41.6216	16.2903	112.261	19.4065	33.717	27.0783	45.8454
AIFM2	0.336625	0.066134	0.163749	0.341175	0.08756	1.60492	0.055251	0.099133	1.29721	0.81078	0.080824	0.212569
AIFM3	2.31274	0.652858	0.358816	0.233203	0.041505	0.332435	0.108165	0.503326	0.072602	0.436141	0.39428	0.479447
AIG1	0.367053	0.618062	2.15583	2.20772	0.790332	1.3131	0.366864	0.518197	0.91057	1.37583	0.880416	1.59493
AIM2	3.37192	12.2519	1.75545	7.78798	1.56066	6.95159	2.64393	4.73405	2.57433	2.30677	2.05803	4.71047
AIMP2	31.6423	54.5276	24.9745	36.7837	17.8662	37.6441	13.1006	57.5275	15.3385	22.4029	16.6917	27.8299
AIP	27.057	28.8802	19.6001	37.4574	5.45766	16.841	2.16332	11.1812	8.21677	10.2333	6.72688	14.3558
AJM1	1.25531	2.48504	1.71916	3.3042	0.165325	0.682428	0.444267	2.54513	0.497452	1.31023	0.825765	1.53919
AK1	1.99864	3.743	1.44374	4.7835	0.250453	1.1442	0.966199	3.57143	0.795928	2.26888	1.47449	3.28226
AK2	10.7084	8.86456	9.53649	7.42911	1.10873	2.04826	1.78727	10.0098	2.4744	6.40352	2.52778	3.51543
AK3	118.052	207.403	61.8312	191.835	28.5323	202.566	51.3979	229.837	73.5664	96.6617	76.5051	155.075
AK9	7.84618	9.72848	3.19683	6.34459	1.75507	3.59893	1.28959	13.8214	1.95096	3.49384	1.78015	4.28779
AKAP10	31.8874	63.9808	23.348	66.2032	6.01326	52.8517	13.2208	47.9774	19.5812	25.4099	18.1641	38.7601
AKAP11	2.73528	1.17461	2.21486	2.68381	0.292231	1.55511	0.382189	1.97816	1.04875	0.502529	0.605425	1.72447
AKAP13	0.080111	0.006082	0.01043	0.005583	0.008974	0.01843	0.007966	0.002666	0.012925	0.010228	0.002753	0.005503
AKAP17A	8.68305	7.6554	4.57854	17.7495	0.476411	3.33674	0.40233	0.999194	2.29712	3.1697	1.89296	4.60175
AKAP2	0.663423	1.15715	0.268454	0.621436	0.021109	0.25903	0.110059	0.710999	0.494372	0.715766	0.204589	0.735715
AKAP7	0.06232	0.725364	0.090669	0.89631	0.042158	0.063442	0.042507	0.277555	0.075255	0.128298	0.138397	0.184761
AKAP8	4.51193	10.4525	4.33095	16.409	1.27049	5.57543	1.10127	4.40307	3.21447	4.92935	3.21588	6.57473
AKAP8L	0.906993	1.27418	1.28915	1.18408	0.330345	0.719123	0.080028	0.501534	0.200486	0.458347	0.397439	0.932624
AKAP9	5.40787	7.03049	3.98941	2.66996	0.429991	3.42309	0.781744	4.96309	2.21378	2.45803	1.97167	2.12704
AKIRIN1	2.97056	5.01837	2.49779	1.22485	0.515169	0.730211	0.062866	1.36216	0.142586	0.839479	0.797068	2.18832
AKIRIN2	0.822379	0.241256	0.343061	0.15222	0.048609	0.32581	0.241994	0.348563	0.080628	0.07108	0.191305	0.183584
AKNA	3.19406	1.24048	0.366563	0.348508	0.233427	0.530082	0.377998	1.75106	0.170813	0.121098	0.472113	0.33366
AKR1A1	2.17008	2.54958	1.26449	0.726383	0.15487	0.76866	1.07356	0.492275	0.081834	0.592266	0.372099	0.397064
AKR1B1	0.621102	0.687542	0.222349	0.241717	0.194602	0.888919	1.83342	0.240519	0.178833	0.136155	0.605716	0.6119
AKR1C3	5.02182	1.31171	0.504654	1.48384	0.628186	0.94737	0.942588	1.42203	0.712196	0.310462	0.713108	0.63548
AKR1E2	4.25228	11.3609	4.57181	2.90102	2.31462	6.7826	1.60817	11.8132	1.88515	1.87939	2.76313	4.57806
AKR7A2	0.705338	0.859525	0.619324	0.035543	0.003081	0.120966	0.00963	0.108134	0.252866	0.355927	0.081231	0.426674
AKR7A3	3.56608	4.32818	2.51309	1.39846	0.083748	1.20102	0.178033	0.399691	0.941426	1.09131	0.591756	1.27613
AKT1	1.16726	2.35797	1.92756	0.889178	0.100594	0.378986	0.090238	0.310744	0.994848	1.18752	0.727588	0.905582
AKT1S1	1.64655	3.26729	1.30845	0.103224	0.363666	0.641679	0.151551	1.46009	0.168735	0.042878	0.087391	0.118856
AKT2	0.101766	0.782201	0.214892	0.903536	0.030105	0.188204	0.050703	0.187713	0.402057	0.433534	0.298031	0.449711
AKT3	0.689773	1.21101	0.486011	2.86187	0.15629	0.160564	0.043336	0.158508	0.098212	0.238814	0.125983	0.53652
AKTIP	1.67696	2.73974	1.3642	6.75058	0.138136	1.68507	0.26593	0.402589	0.6663	0.461186	0.32667	0.775402
AL022312.1	0.294482	1.44206	0.878583	3.04806	0.009492	0.153388	0.257456	0.997095	0.201321	0.826587	0.48837	0.888225
AL031708.1	4.62463	7.17573	2.24059	11.9215	0.358916	2.05925	0.709863	3.96223	1.39377	2.31203	1.58306	2.01582
AL031777.3	14.9234	15.3605	6.59175	7.14445	2.59394	5.98143	0.280295	2.83996	2.93884	7.02294	3.43308	4.71405
AL049697.1	0.539825	1.45599	0.41374	0.455277	0.100463	0.15213	0.035695	0.106159	0.090086	0.208483	0.102264	0.35104
AL096711.2	108.155	63.8228	33.757	9.82433	6.75351	11.7291	1.2645	4.91732	6.84508	4.29346	4.90885	6.65739
AL121594.1	103.888	215.839	67.5319	45.3355	7.16141	49.0312	11.8475	37.1157	26.5749	24.3847	26.2111	45.37
AL121753.1	0.704962	1.28075	0.657312	2.20109	0.095195	0.313715	0.092097	0.914009	0.437233	0.583452	0.312719	0.577816
AL121845.3	3.45782	3.28897	1.27237	4.06452	0.652037	0.866228	0.269214	3.41837	0.818516	1.65346	0.863263	1.34106
AL133352.1	6.31662	7.62275	2.80343	5.94904	0.446923	1.47239	0.823857	4.23017	1.32215	2.18359	1.53625	2.82559
AL136295.4	19.0369	37.5629	14.8363	24.2834	2.3673	18.3301	6.09898	26.7453	9.1504	13.6847	9.81222	17.7659
AL136295.5	0.477365	0.451871	0.217961	0.066427	0.017072	0.479904	0.015811	0.097874	0.097657	0.387395	0.224422	0.319989
AL136531.2	0.244993	2.70191	0.250154	0.081407	0.138618	1.25333	0.011995	0.095854	0.25989	0.211762	1.35436	0.194974
AL157935.2	19.1641	9.10769	8.81849	1.42436	0.858008	6.78887	1.05455	1.88456	1.76268	1.3965	2.50291	3.11686
AL160269.1	7.79891	5.53169	2.47866	8.9926	0.51979	1.53055	1.06062	10.7583	1.53171	2.87706	1.89824	4.04303
AL162377.3	19.1308	27.3658	11.1303	32.4473	3.46949	12.4555	5.01897	51.4761	7.09109	10.615	6.48045	12.4104
AL358113.1	0.973516	1.07783	1.00503	6.29279	0.03397	0.111841	0.246704	0.940148	0.388546	0.258081	0.170717	0.418113
AL365205.1	1.86338	3.9328	2.44535	13.7772	0.775764	2.14635	1.06674	8.96646	2.74165	2.27798	1.50961	2.44323
AL591806.3	34.8196	43.3279	25.0509	116.115	5.59506	13.9794	13.1094	98.5875	12.6753	23.1288	17.908	33.137
ALAD	0.786768	1.51993	0.774198	4.66097	0.121113	0.210578	0.050321	0.319266	0.440037	0.388078	0.293342	0.558261
ALAS1	0.811383	0.593682	0.717579	1.32604	0.056059	0.483404	0.029478	0.108492	0.210752	0.609273	0.258214	0.438807
ALAS2	0.680174	0.91949	0.662194	0.057301	0.030405	0.194727	0.012144	0.165635	0.364923	0.192381	0.173597	0.314601
ALCAM	1.25992	0.622138	0.789878	7.13111	0.109013	0.085381	0.12075	0.849698	0.485966	0.505692	0.516682	0.616122
ALDH16A1	1.53578	4.20531	1.70521	41.5595	0.091315	1.60713	0.211972	1.00632	1.00351	1.8459	1.17278	2.65037
ALDH18A1	6.04154	8.2712	3.43149	1.9452	1.0036	0.97376	1.35417	13.1272	1.18749	2.59616	2.16467	2.81553
ALDH1A1	12.3315	8.9216	5.85368	7.48009	6.22832	3.24607	9.27188	49.5257	2.07832	6.12162	8.11094	11.1766
ALDH1B1	124.445	139.543	51.1177	59.8499	27.1432	38.5637	42.9101	361.134	41.0313	54.5141	75.8158	123.459
ALDH2	8.7159	14.0936	2.6293	2.61033	1.48042	9.8752	2.7672	8.11581	1.93422	1.74109	2.51915	4.31497
ALDH3A2	1.01134	1.36255	1.90411	1.27544	0.105789	0.707548	0.098795	0.32996	0.611835	0.047174	1.01835	0.14612
ALDH3B1	1.2559	1.61002	1.02314	0.226914	0.022748	0.359081	0.056538	0.409511	0.373443	0.338649	0.306911	0.378841
ALDH4A1	0.154984	0.824196	0.156633	0.092617	0.017305	0.165726	0.021747	0.037221	0.243804	0.130783	0.107995	0.260653
ALDH5A1	0.420633	0.411626	0.286279	5.82441	0.022389	0.181871	0.057643	0.125059	0.244757	0.406729	0.159624	0.59787
ALDH6A1	0.256539	1.04247	0.216787	0.136464	0.17196	0.809797	1.61796	10.8495	0.940038	0.764725	0.459489	0.190504
ALDH8A1	2.86802	7.25265	1.77921	0.046506	0.591483	0.644967	0.889401	11.3296	0.11088	1.06099	0.92558	1.37829
ALDH9A1	45.6282	48.7025	23.4473	5.74849	8.21188	22.1295	7.24433	50.4058	12.943	12.7355	9.16154	13.8779
ALDOA	15.4771	28.4491	6.85442	4.25001	1.07081	5.97984	1.4552	5.89054	2.40559	1.9365	1.39205	3.89997
ALDOC	19.6987	14.7742	3.04219	4.79309	10.4886	2.03358	5.42952	24.1066	0.920854	12.9583	14.3001	2.36083
ALG1	27.5849	16.2273	2.43581	4.98703	1.90384	3.72723	5.15429	11.8748	4.3167	5.36642	3.59318	4.56945
ALG10	140.893	155.039	75.6585	155.917	38.3989	86.7649	41.6975	290.493	46.7852	68.555	65.0196	101.393
ALG10B	0.38012	3.08843	0.519773	2.86753	0.657281	0.149807	0.045016	2.30951	0.563257	1.25365	0.261081	0.346217
ALG11	0.249446	1.09054	0.334126	3.09294	0.219576	0.368502	0.099855	0.902993	0.381707	0.415648	0.066506	0.277211
ALG12	4.63618	3.97966	3.93307	6.10764	1.58025	1.87758	1.09455	3.76823	1.61423	1.88979	2.03834	3.32309
ALG13	3.53428	8.81233	5.28981	8.15296	1.29846	3.37059	1.28355	3.77834	2.35938	4.35665	3.41379	5.55684
ALG14	7.62932	6.98927	6.05528	7.062	0.600784	4.47177	1.38564	6.93037	2.51958	5.20071	3.07019	5.58939
ALG2	5.06756	7.73165	5.49989	9.78228	0.688519	3.96555	1.05532	5.93333	1.59432	2.30451	2.3562	6.83124
ALG3	4.81031	9.87097	4.92812	13.5138	0.836911	3.14518	2.3466	7.62085	2.02291	3.8343	2.4967	7.96356
ALG5	8.79048	7.45087	5.77619	7.52998	3.10719	6.38412	1.23356	8.36232	5.39359	6.64191	3.68705	9.06409
ALG6	1.71726	1.91589	1.84296	3.9832	0.139355	0.92935	0.102486	0.379531	0.987777	0.967531	0.731275	1.52453
ALG8	4.66621	2.21607	1.96787	6.00514	0.35134	0.376672	0.425605	0.858289	1.08274	1.12109	1.38145	0.61108
ALG9	2.83331	3.99107	2.39003	4.27114	1.12437	1.53483	0.165643	1.43941	1.2614	0.566702	1.04726	1.57025
ALKBH1	8.94483	9.9929	6.38236	9.80085	1.60188	4.01916	0.524144	2.26439	3.07695	3.24533	2.60678	4.89369
ALKBH3	0.674637	4.9241	1.9735	7.74435	0.097362	1.30676	0.22921	1.92699	1.3697	0.070274	0.065093	0.838115
ALKBH4	0.082928	0.138481	0.064416	0.077264	0.020038	0.036121	0.01442	0.267572	0.041071	0.141849	0.043015	0.062269
ALKBH5	8.10145	5.30651	2.8353	10.2891	3.26037	5.21817	0.890566	1.74647	1.69506	1.38087	0.72582	1.68552
ALKBH7	1.51119	1.23966	0.566628	0.988605	0.486218	0.385477	0.097475	0.937999	0.051534	0.144513	0.131549	0.43713
ALKBH8	1.59319	6.05415	1.48192	2.30231	0.599136	1.27127	0.744551	2.64287	1.6208	1.54473	1.24222	1.69608
ALOX12	12.3124	17.8619	5.31306	4.97333	2.0398	4.39895	2.21961	5.64373	3.32868	5.08728	3.11159	5.17371
ALOX5	16.3559	25.0637	9.67705	21.8039	0.838913	9.33422	4.10989	13.9769	4.34089	14.0859	10.7929	16.2184
ALOX5AP	87.7468	104.775	55.7156	51.9306	14.9932	25.3436	8.45697	47.614	17.3002	17.6128	12.1674	19.9393
ALPK1	8.46755	9.00871	5.30078	3.60641	0.63649	1.68954	0.199892	1.80997	1.90814	2.60539	2.17717	2.33041
ALPK2	0.040435	0.116878	0.054533	0.420783	0.19336	0.420982	0.175418	0.586863	0.171204	0.133732	0.218521	0.084616
ALPK3	0.0496	0.555195	0.264911	1.67328	0.043822	0.830812	0.084196	0.263961	0.363247	0.406555	0.331984	0.109311
ALPL	0.599395	0.987325	0.561667	2.63932	0.169585	0.449714	0.127391	1.37036	0.242869	0.313985	0.330381	0.288149
ALS2	0.045837	0.589316	0.41897	1.30102	0.122729	0.523561	0.047643	0.755579	0.163634	0.118411	0.254475	0.517371
ALS2CR12	5.07897	4.78168	8.59258	47.051	3.23816	6.46657	2.44559	3.53567	2.41282	2.95244	2.47765	3.03253
ALYREF	64.1536	9.91103	6.13814	27.2612	2.4252	4.73404	6.80322	17.9691	3.65836	2.96821	5.86123	4.8755
AMACR	2.31509	22.3604	11.2199	9.41967	22.9923	15.8956	14.2277	10.1334	8.29112	20.066	15.4854	17.5504
AMBRA1	9.95133	33.149	27.3815	15.23	22.2319	37.7964	16.4433	53.398	21.3783	29.7859	17.7119	19.8612
AMD1	32.0841	46.5478	25.2853	70.5763	4.01201	33.8561	8.88959	26.1031	20.3538	25.1826	11.156	24.2057
AMDHD1	18.4806	33.0544	12.7968	54.0285	1.71496	20.5502	5.60045	14.1039	9.60879	17.8159	10.3527	24.2215
AMDHD2	0.829474	0.003563	0.414008	0.019166	0.071975	0.229496	0.042156	0.25782	0.136529	0.061876	0.119111	0.161537
AMER1	1.48046	3.7188	1.25149	0.248843	0.080293	0.353021	0.034072	0.240627	0.505175	0.320199	0.312511	0.999484
AMFR	1.62685	0.881419	0.138953	0.793024	0.995636	2.51822	0.863644	1.71477	0.64514	0.102821	0.625774	3.33544
AMIGO1	3.49603	6.53523	2.20583	0.126428	0.890566	3.2461	2.63779	6.30216	1.21238	2.91034	1.0923	1.80237
AMIGO2	1.39337	3.03829	0.964128	0.365769	0.623035	0.779779	1.0548	8.59861	0.483253	0.92979	0.930789	2.1059
AMIGO3	0.102635	1.01981	0.152564	0.0006	0.117393	1.34556	2.18135	5.89495	1.29441	1.56124	2.01503	4.61482
AMMECR1	13.4321	21.6952	4.16171	0.478625	4.44429	21.1472	46.0188	153.51	28.7632	44.0197	39.8944	100.231
AMMECR1L	17.9593	16.2157	8.61465	3.38796	2.22461	3.28814	3.24752	28.4188	4.35181	8.67047	4.16284	9.75088
AMN1	83.2232	48.5481	42.9169	11.9703	6.56223	9.31888	10.0605	113.496	20.3392	18.5145	39.6194	18.0572
AMOT	63.4069	82.6831	30.8878	18.3812	19.7338	41.8129	34.866	256.742	15.1937	67.001	28.8963	27.3483
AMPD2	134.479	110.475	77.7024	32.906	58.7428	56.1719	52.6513	580.117	38.3264	60.7357	42.048	89.5903
AMPD3	0.371075	0.565763	0.686312	0.064353	0.053342	0.087386	0.033911	0.092747	0.174813	0.177822	0.111683	0.070134
AMY2B	1.17491	1.90798	3.35896	1.1659	0.066869	0.297941	0.084532	0.020202	0.629866	0.831762	0.519943	0.14422
AMZ1	1.15364	2.68505	0.904281	0.757957	0.048796	0.35258	0.058507	0.025029	0.386848	0.493797	0.519233	0.149663
AMZ2	0.276212	1.83287	1.10016	0.24587	0.155658	0.130957	0.09034	0.072928	0.303053	0.587608	0.324785	0.32458
ANAPC1	9.18989	9.31493	2.55333	0.381164	17.3904	46.5665	28.202	177.857	12.5142	26.439	15.1116	32.2409
ANAPC11	1.93803	6.91398	3.13507	1.86323	0.921438	1.89943	0.392098	4.70739	2.75645	5.54341	3.21857	2.1433
ANAPC13	3.58354	4.32696	2.51304	0.864615	0.334424	1.75369	0.148833	1.15224	0.993913	2.00105	0.501628	1.87661
ANAPC15	4.89911	10.6447	3.92279	12.0826	0.613157	6.50335	0.833105	1.79695	4.06814	2.90822	1.94776	3.39875
ANAPC16	4.68319	3.24092	2.83533	4.85604	0.212	1.00408	0.222168	1.43552	0.931726	1.44454	1.02533	1.64122
ANAPC2	6.66369	14.7356	2.96127	8.98041	1.98997	9.11065	1.6701	7.76367	3.759	4.01046	3.66002	7.99891
ANAPC5	48.3674	1.03924	5.21355	0.787736	12.5637	57.6413	25.4738	8.55345	18.3354	7.77578	26.0325	17.1434
ANAPC7	223.441	112.27	418.2	79.9565	611.38	448.23	829.826	390.206	483.001	597.619	536.718	478.051
ANGEL1	15.1796	26.323	12.0185	24.0962	5.52086	19.7909	4.44515	16.6908	7.93497	11.6892	7.99727	13.088
ANK3	4.5286	13.3764	5.33384	36.114	1.0647	5.28549	1.09562	4.09536	2.99834	4.04299	2.93547	10.2249
ANKAR	3.01094	6.18139	1.19168	0.169563	7.06572	4.18461	3.19758	22.4208	1.23405	2.36654	1.65877	2.47675
ANKDD1B	0.209598	0.722488	0.330512	1.46884	0.066949	0.212566	0.092512	0.591002	0.114944	0.373506	0.170246	0.179756
ANKEF1	3.19059	13.6603	3.69038	6.19129	2.39511	6.19564	1.35546	14.3316	0.203422	1.16226	3.6133	1.84089
ANKFY1	4.18933	2.5426	1.51794	2.36235	0.229877	1.11195	0.196838	1.64377	0.821764	1.41994	1.03181	1.9348
ANKH	3.05097	0.026612	0.118887	0.121107	0.00941	5.41632	0.63437	0.032687	4.63645	2.82253	0.670239	3.27734
ANKHD1	5.77304	5.33229	3.78048	11.8138	0.586081	1.92299	0.62238	3.20772	2.28454	3.465	2.40407	3.42864
ANKHD1-EIF4EBP3	17.6919	10.8935	7.91112	13.5884	1.34922	5.45697	1.19804	6.58966	3.23239	4.77093	3.88247	6.65888
ANKIB1	9.79559	13.9432	7.45782	27.0327	1.32777	5.2753	0.764161	2.24915	3.97737	4.24617	3.62084	5.45329
ANKLE2	0.99246	0.241223	0.907785	0.557851	0.110724	0.381535	0.084908	2.29209	0.210503	0.352921	0.273548	0.275691
ANKMY1	30.7998	13.9465	11.8213	16.7317	6.22353	14.974	2.34529	0.090982	7.45714	8.02476	5.14867	8.43685
ANKMY2	1.65372	3.41796	1.34438	0.647489	0.411483	1.79815	0.329217	1.7514	0.423701	0.217309	0.669529	0.747325
ANKRA2	13.3389	9.27257	3.86826	7.30786	4.75258	1.02839	1.2953	4.07604	0.854179	1.37302	1.74573	4.24794
ANKRD10	26.2024	17.2789	7.32351	8.39319	4.0983	6.14718	1.37852	12.3126	5.65083	1.87654	5.4795	5.90404
ANKRD11	19.7085	34.7141	9.63754	50.1949	2.36271	15.4579	2.93216	19.3452	2.13844	12.8654	7.34027	9.97934
ANKRD12	8.21092	15.0983	14.5112	9.367	1.73408	10.5487	5.926	5.43537	11.3637	4.55582	1.91976	14.6884
ANKRD13A	0.191916	0.608678	0.372666	0.539698	0.038586	1.00532	0.059146	0.0712	0.13886	0.047357	0.236628	0.129705
ANKRD13C	2.10929	4.14818	1.04211	6.10771	0.346786	1.88948	0.444749	2.25925	0.687055	0.598226	0.167922	0.306096
ANKRD13D	0.730603	1.66966	0.723285	1.83399	0.209729	2.54629	0.158298	0.313383	0.28787	0.248343	0.653487	1.38779
ANKRD16	0.187566	0.131379	0.075992	0.055265	0.012248	0.011906	0.036352	0.178667	0.045517	0.058273	0.042091	0.053119
ANKRD18A	11.8297	20.6682	8.08179	17.4048	2.72393	7.43018	1.66556	8.85709	6.0413	6.31813	6.00636	7.40771
ANKRD20A1	0.572288	0.372167	0.769482	0.098375	0.145298	0.279621	0.125065	0.512506	0.052033	0.054829	0.549424	0.193867
ANKRD22	0.981729	1.20336	1.11545	0.519857	0.085285	0.480002	0.012757	0.26893	0.094582	0.151839	0.073682	0.125026
ANKRD26	9.62526	26.529	11.2327	22.6269	1.48859	7.00408	1.11407	9.20017	5.92174	10.4467	7.9036	9.03314
ANKRD27	7.07666	4.68519	3.01975	1.81754	0.789869	0.127967	0.118198	1.39123	0.290587	0.66499	0.401542	0.939929
ANKRD28	32.3105	38.6274	15.4234	51.1629	12.3514	4.06296	7.24301	34.3725	11.8935	12.3934	10.3001	14.7493
ANKRD33B	0.508928	1.00508	0.10104	7.63634	0.008532	0.621481	0.132633	0.623221	0.749524	0.491647	0.569971	0.957565
ANKRD34A	0.640028	1.8483	0.705515	0.967398	0.072203	0.62898	0.112833	0.539517	0.497352	0.431287	0.204468	0.98372
ANKRD36	1.31581	2.05063	0.960261	2.3793	0.170213	0.591477	0.031057	0.273778	0.046871	0.326586	0.639946	1.65372
ANKRD36B	3.61707	7.87609	1.45219	4.87289	0.659111	4.78946	0.318098	2.03164	2.03522	2.47658	1.34778	2.38778
ANKRD36C	9.2694	26.1451	9.636	20.6021	4.3288	33.9198	2.70391	9.21001	7.84381	8.96771	6.19336	11.2344
ANKRD39	1.92692	1.23926	1.28376	5.2766	0.068434	0.620959	0.094765	0.766929	0.362675	0.513661	0.3311	0.893276
ANKRD40	1.1363	3.68314	3.89206	11.1782	0.519025	0.54614	0.265374	3.7988	1.20959	3.21456	1.10639	0.800744
ANKRD42	2.36797	3.0204	1.26182	1.87948	0.168446	0.30471	0.058987	1.38089	0.209214	1.72052	0.701351	0.872431
ANKRD44	7.62033	8.15513	4.68412	14.8459	0.456531	3.36447	0.32105	0.961298	1.30943	2.01883	2.08634	3.65825
ANKRD46	14.043	11.7376	10.3327	29.2114	2.17961	5.39347	1.05463	2.25549	2.7685	4.45566	1.8978	3.95758
ANKRD49	37.5804	11.8475	8.74825	26.2987	1.44102	15.2625	0.821142	3.63362	19.9277	19.5377	3.90286	19.099
ANKRD50	161.629	118.118	67.5073	133.571	22.2196	26.2746	15.3831	45.3489	30.5875	35.4879	38.1919	44.4455
ANKRD52	0.154301	3.02839	0.508359	6.00795	0.301462	1.4709	0.002657	1.97721	0.576607	0.913251	0.917127	0.427954
ANKRD54	1.11821	1.6072	0.533678	5.99798	0.052006	0.443684	0.026932	0.224515	0.711446	0.992835	0.728195	0.945624
ANKRD55	4.92991	0.894072	0.308345	4.47129	0.198763	1.31716	0.733563	22.937	0.19995	4.66843	0.495401	0.418314
ANKRD6	1.75048	3.38918	1.05609	1.38135	0.611378	0.900721	0.562199	2.69918	0.674705	1.31701	0.983453	1.40181
ANKRD9	6.82431	3.91667	4.75465	4.07975	2.78567	8.42943	4.3299	16.2535	2.21451	5.17558	7.17688	4.65762
ANKS1A	8.03583	11.9765	12.6448	6.48756	8.21915	11.2866	6.73209	13.564	8.30773	10.06	11.9762	6.54655
ANKS6	5.46708	7.77121	7.97802	11.5176	2.52042	11.388	6.74252	4.03081	14.1941	12.7285	10.0342	12.9525
ANKZF1	14.2309	29.8703	12.7255	23.1059	8.24429	12.3761	6.57911	25.3499	6.70688	11.3508	8.32614	16.7212
ANLN	0.246537	0.10463	0.066799	0.027262	0.491462	2.74533	0.056981	0.377784	0.010958	0.090457	0.040362	0.15185
ANO10	4.58679	2.26938	1.83815	50.791	0.29481	0.938173	0.250963	1.55339	1.87193	3.22058	1.27604	3.9733
ANO5	1.91296	0.768916	1.12675	1.22607	0.003106	0.282294	0.085979	0.437662	0.083459	0.06981	0.317115	0.52317
ANO6	4.62777	2.83691	3.1879	8.42901	0.275594	0.851542	0.122377	1.00867	0.717227	1.56545	0.833766	1.26905
ANO8	25.2836	25.9849	13.9744	73.0984	2.43466	11.7502	4.28778	20.971	6.79979	9.97738	8.00925	16.0392
ANP32A	0.931471	1.16075	0.679208	4.08287	0.129442	0.772594	0.072844	0.167678	0.303839	0.391887	0.278975	0.448792
ANP32B	1.23516	0.664041	0.49659	2.50208	0.135103	0.400499	0.178387	0.379037	0.702442	0.852723	0.078419	0.676694
ANP32E	12.039	15.4869	7.41957	15.8022	0.906746	7.59281	0.93658	3.13443	3.99836	4.57885	3.1932	5.47895
ANPEP	1.68237	3.48561	1.33376	1.07441	0.252684	0.25436	0.172398	0.292542	0.343856	0.219758	0.446038	0.32445
ANTXR2	0.87684	3.29436	0.515882	1.19594	0.094562	0.59451	0.682988	1.54552	0.360274	0.416146	0.310261	1.34596
ANXA1	8.81095	13.0933	2.61258	14.305	1.30102	9.01619	2.46836	10.217	3.79136	5.68759	6.93358	3.84168
ANXA11	4.32763	6.82188	2.66069	9.76075	1.19816	6.4872	1.12426	2.49397	2.80621	3.17897	3.56674	5.30274
ANXA2	0.117052	0.804529	0.076551	0.322618	0.167492	0.069167	0.102435	0.935827	0.047651	0.100209	0.093644	0.213778
ANXA2R	5.52115	7.11783	4.415	3.83817	1.23313	2.15515	1.13369	8.81634	1.74885	1.94156	1.51514	2.79922
ANXA3	14.1067	22.3782	16.1298	12.1234	4.98154	12.6743	3.14087	20.2871	6.24247	9.54916	6.3408	10.2804
ANXA4	0.013044	0.050336	0.008158	0.030032	0.000565	0.000477	0.015373	0.01246	0.034675	0.047588	0.002743	0.118804
ANXA5	1.99894	1.32265	1.03963	0.280578	0.196692	0.207782	0.074053	0.51607	0.53243	0.711025	0.273264	0.503864
ANXA6	15.553	19.2834	8.18032	1.96643	1.26585	4.45984	0.955643	3.47488	3.54534	2.7187	2.9042	1.16244
ANXA7	2.83471	1.72473	0.164741	0.752647	0.314754	1.26774	0.09459	1.76434	1.96818	2.45785	0.858923	0.85857
ANXA9	0.164967	0.351161	0.300713	0.505284	0.243166	0.531704	0.031281	0.676521	0.178707	0.420004	0.066799	0.257521
AOAH	3.90208	6.41327	4.7259	8.50163	0.721779	0.92044	0.201735	1.52048	1.31769	1.42822	1.04272	1.65568
AOC2	2.28438	5.35569	3.7462	8.43941	0.49375	1.42227	1.0031	1.36424	1.33354	1.71803	1.27814	1.84925
AOC3	5.65359	7.14924	4.75376	6.25	0.671141	2.26903	0.619669	1.40051	1.59021	2.66393	2.36999	4.45821
AP001931.1	1.83421	2.33752	2.29985	3.84866	1.01899	1.66477	0.188644	2.65591	0.745794	0.821143	0.410976	0.899308
AP003071.5	0.555177	2.11267	1.20922	1.19252	2.08756	2.54149	2.15764	0.275438	1.48672	1.66649	0.748341	1.71917
AP1AR	0.076386	1.69271	0.170288	0.43666	0.226968	0.41043	0.267506	1.34208	0.077004	0.252396	0.073028	0.497869
AP1B1	2.88223	1.31624	1.66814	1.58834	0.191133	0.302358	0.289784	1.7032	0.054131	0.007981	0.51207	0.790196
AP1G1	1.04507	3.61029	0.465816	2.63129	0.42288	0.359942	0.398142	3.42277	0.514067	0.768423	0.947564	0.821702
AP1G2	0.013591	2.56026	0.863395	3.00929	0.324121	1.75337	0.626587	8.35239	1.80168	1.28603	0.099058	0.8261
AP1M1	3.55609	1.70028	0.969108	2.49223	0.259301	0.202142	0.12438	12.4631	0.616593	0.369562	0.211817	0.359385
AP1S1	1.07341	2.23037	0.982609	0.727225	0.818026	2.24621	0.410456	4.2268	1.44768	0.623842	1.06923	1.38991
AP1S2	3.44993	3.68231	1.98417	6.42679	0.315711	1.63399	0.735979	3.30165	0.968599	0.81596	0.841361	1.51942
AP1S3	21.4986	21.7537	11.5673	26.3522	2.37277	15.0851	6.17456	14.3685	5.71131	7.24586	4.69821	12.2192
AP2A1	16.3667	22.3326	13.3718	5.3799	8.52045	8.88029	4.96389	60.5703	7.25978	4.38746	7.00676	13.4993
AP2A2	4.3556	11.4549	8.7636	13.6671	1.08514	2.14344	0.370883	1.40229	3.08517	3.96915	2.63433	4.24947
AP2B1	0.512195	0.385379	0.451027	1.36253	0.851379	0.564952	0.305818	1.13395	0.354369	0.146761	0.009213	0.524999
AP2M1	5.44542	16.4803	4.88307	18.9126	0.68124	10.3498	1.44049	5.25146	4.2563	5.69359	3.42474	6.88195
AP2S1	4.75342	10.027	6.24823	6.62852	0.773206	4.4941	0.420245	1.28459	3.09592	3.25932	2.19247	3.40152
AP3B1	2.98113	5.05593	2.55433	7.40684	0.376614	5.71688	0.081526	1.72248	1.469	2.47267	1.74245	1.96955
AP3D1	1.80404	2.19796	1.65443	4.0526	0.405611	1.11282	0.03932	0.816759	0.829668	1.43072	0.777563	1.67541
AP3M1	3.1256	10.1506	1.25092	5.1094	0.365207	0.260105	0.770983	2.90517	1.32853	0.534087	1.13905	0.746342
AP3S1	18.4973	19.5884	10.3238	14.9314	2.72145	7.79403	3.282	24.4913	4.09706	6.53168	4.75776	9.644
AP3S2	5.01975	4.67176	2.52024	2.809	0.87007	2.06869	1.53163	6.6852	3.06324	2.24645	3.07547	3.16989
AP4B1	13.9183	23.3061	14.2029	10.5959	7.53808	12.7637	10.1629	40.7722	9.03774	15.3539	10.152	17.6301
AP4S1	1.94919	2.63531	1.84126	9.74167	0.158992	1.00379	0.223919	2.41102	0.856809	1.17247	1.37353	1.34694
AP5B1	5.81354	9.1083	5.55799	11.3838	0.481797	3.10372	1.0335	5.16008	2.44439	3.23862	2.61973	5.61513
AP5M1	25.2287	49.4337	17.3977	16.7869	10.2016	36.8062	20.6851	106.642	13.72	22.7062	16.9176	41.2922
AP5S1	28.1049	30.5294	21.7636	20.3627	10.3263	8.40417	10.991	37.9306	9.93529	9.17397	12.4241	19.8815
AP5Z1	27.3965	25.6789	10.6755	12.1769	9.21605	27.9887	6.56134	41.8992	8.53864	7.04435	6.53574	14.5264
APAF1	8.54465	5.70099	1.32955	0.234097	1.47899	0.078251	0.118891	0.483332	0.127091	5.18202	2.52082	0.153954
APBA1	0.816035	1.57002	0.988956	0.921807	0.214204	0.328512	0.094287	0.358267	0.263635	0.339044	0.20883	0.418802
APBA3	3.56665	5.32148	0.392204	0.657065	0.815425	1.77133	2.87637	1.58072	0.624081	0.322207	0.968992	1.78678
APBB1IP	1.90216	4.25636	1.69037	0.09851	0.361862	1.70556	0.033466	0.663627	0.526297	0.932881	1.09252	2.25812
APC	33.372	37.668	20.9609	10.0074	8.06151	18.234	5.20121	13.337	8.0666	5.58602	5.45665	9.72921
APC2	3.08331	2.80625	2.37195	0.537759	0.680629	0.873462	0.6601	1.12064	0.918457	0.76554	0.565846	0.321878
APCDD1	1.18742	3.73266	2.23635	2.43238	0.245035	0.463797	0.147253	0.297214	0.351484	1.5332	0.983151	1.23535
APEH	1.22417	6.70077	4.18846	2.64685	0.563488	1.34498	0.360052	2.20146	1.98005	1.66662	1.76116	1.61028
APEX1	2.92266	3.70796	3.49014	3.53286	1.19524	1.44588	0.477153	1.78188	0.639494	2.33176	2.07224	1.76572
APEX2	3.01151	2.45682	1.94193	25.1015	0.625137	1.06018	0.154681	0.892137	1.12511	0.978093	0.785879	2.36308
APH1A	3.10839	7.72114	3.48061	46.0695	0.520525	4.27369	0.180453	0.970897	2.24201	2.70647	2.25244	4.79012
APH1B	8.90398	13.6511	6.10908	10.3358	0.945072	12.8859	0.999943	2.61236	3.3348	3.52831	3.09522	4.74449
API5	6.7231	17.9858	6.04919	18.3597	0.973368	12.9978	4.50689	10.8394	8.37233	10.8808	4.90433	13.1831
APIP	9.38954	23.2864	8.72551	11.0484	1.28062	22.6	6.17402	18.8109	5.08402	12.7948	6.75001	17.1934
APLP2	2.02483	3.4815	1.19177	0.18434	0.328091	0.707002	0.556134	3.60436	0.128976	0.267649	0.23632	1.63887
APMAP	4.27397	3.59252	0.645159	3.13034	2.08409	2.90034	1.34249	3.97127	0.820177	1.40124	0.359841	1.99038
APOBEC3A	3.21379	12.4584	4.00047	0.800866	5.59456	3.97489	2.64609	17.9533	2.0226	2.14696	0.330217	3.69741
APOBEC3B	78.4422	110.115	42.7829	13.051	40.3992	77.3777	30.115	206.966	26.229	30.0839	28.2805	55.3087
APOBEC3C	8.2497	10.1826	4.2361	12.5258	1.14831	2.19687	3.76958	8.00948	1.90505	3.15434	2.40507	4.35588
APOBEC3D	16.8911	18.7696	9.06778	17.3272	2.00239	10.7861	7.01515	25.5723	8.4429	15.1633	9.82032	23.3522
APOBEC3F	13.5615	12.4749	8.23256	21.9284	4.98696	12.6683	1.94189	4.89155	4.89968	7.12144	3.55684	7.72618
APOBEC3G	0.110561	0.450376	0.207879	0.645523	0.044435	0.144126	0.215959	0.337804	0.417908	0.270788	0.28747	0.512375
APOBR	3.06047	4.91314	0.827816	8.28349	0.145833	3.38539	0.8965	0.606504	1.49278	1.72833	2.43557	3.56868
APOL1	12.7373	20.7081	9.86656	23.7278	4.13174	12.4968	3.10054	18.5604	6.44602	8.75095	6.06476	10.6496
APOL2	3.66949	5.41371	4.26953	4.44853	0.739204	2.32509	0.288155	2.86462	1.64183	0.212291	1.00558	0.000254
APOL3	1.33192	5.8307	4.21473	4.79514	0.617223	0.63838	0.409742	1.53634	1.58605	0.606887	1.10926	1.18386
APOL6	0.904288	1.04378	0.766062	0.706353	0.028545	0.11273	0.107723	0.225223	0.43845	0.215884	0.35037	0.774667
APOM	27.888	14.3288	6.70582	4.48692	1.13676	2.94278	0.062317	3.93565	4.34898	1.60699	0.979158	0.363473
APOO	8.77878	8.76662	6.66959	5.18871	0.358181	1.20642	0.015279	1.9469	1.32773	0.901042	1.40607	0.735261
APOPT1	43.9409	20.7861	4.27887	10.487	0.627482	0.890862	0.194865	1.45126	2.03996	1.45359	0.938835	2.39423
APP	502.978	542.825	224.793	427.827	30.932	109.366	18.999	139.621	66.7285	106.089	62.7053	87.1143
APPBP2	98.823	33.2123	18.9927	4.10911	1.47636	8.8924	2.24828	14.4176	7.12427	5.25056	5.34849	9.64173
APPL1	0.511221	0.396099	0.262643	0.190882	0.015259	0.221472	0.100763	0.333879	0.078119	0.094941	0.120799	0.218086
APPL2	0.964941	0.762335	0.492175	1.29993	0.212365	0.374756	0.160831	0.388263	0.178964	0.417576	0.27088	0.403608
APRT	1.05964	1.45459	0.57142	2.86765	0.096895	0.970572	0.178954	0.76088	0.721695	0.921483	0.441465	0.967877
APTX	1.13301	1.98759	0.957194	5.37846	0.13027	0.596188	0.045029	0.33834	0.555096	0.4751	0.310416	1.08192
AQP1	11.8773	17.4313	8.16662	25.3536	2.66487	12.3149	2.3099	9.36856	7.13767	8.95507	5.35815	8.43092
AQP10	3.42869	2.9881	23.4403	3.87298	203.841	207.558	85.8279	6.2597	19.4286	15.6766	17.0544	10.1468
AQP3	7.49625	10.7905	1.3934	2.73586	0.683032	7.10975	1.25472	7.9945	1.7386	1.88058	3.32353	4.34119
AQP9	30.5716	111.719	8.8221	8.89686	2.6373	34.3218	5.06342	19.9919	9.099	5.79266	4.86011	13.2073
AQR	1.41479	0.964108	0.201882	0.997337	0.021005	0.388069	0.069085	1.34818	0.373647	0.441631	0.360774	0.521665
ARAF	1.66496	2.22398	0.988313	3.67623	0.120969	0.714764	0.329582	0.534624	0.458809	1.058	0.560398	0.614424
ARAP1	0.670302	1.53648	0.386571	0.904236	0.053073	0.479211	0.294763	0.154791	0.015861	0.480117	0.016706	0.038956
ARAP2	0.014512	0.114198	0.427006	0.678199	0.303013	0.553698	0.4566	0.150374	0.300332	0.310934	0.186414	0.201096
ARAP3	0.336398	1.15032	0.733654	1.38014	0.032753	0.981831	0.089151	0.384241	0.259977	0.176273	0.264585	0.338685
ARCN1	1.06876	1.78875	0.284419	1.55083	0.682271	1.01151	0.348164	0.745544	0.684469	0.57043	0.232093	1.32366
AREL1	1.43408	2.67068	2.86965	3.63464	1.78668	11.4693	0.623591	4.1921	1.11942	1.69856	1.52782	1.78596
ARF1	1.43121	14.7342	2.29231	39.239	2.33782	4.86372	4.92655	14.5284	2.45034	3.75685	2.29177	3.28407
ARF3	2.78045	7.6654	3.43559	4.20658	0.884368	2.82513	0.459627	2.07928	1.53533	2.18912	1.88356	2.11842
ARF4	3.3668	2.53669	1.90839	5.2847	0.180618	0.809492	0.381226	0.777245	0.847816	0.613803	0.39419	0.948179
ARF5	34.4825	50.1911	25.5524	88.7981	10.8735	22.3035	4.68042	36.2551	18.4707	22.4084	15.215	25.0137
ARF6	5.44991	8.38745	8.79166	3.63792	0.57399	1.14156	0.250975	0.787074	1.70869	2.91521	1.6778	1.16509
ARFGAP1	4.76648	6.1818	7.26765	1.97021	1.97646	0.481529	1.62699	0.310523	1.77653	1.89084	0.674769	0.501925
ARFGAP2	0.712843	2.69916	1.51817	3.75596	0.364695	1.03321	0.320745	0.230943	0.399662	0.747314	0.638214	1.15492
ARFGAP3	5.68893	5.26955	4.06774	2.77355	1.04384	6.62835	0.994353	2.67976	0.482472	2.00445	1.39	2.16315
ARFGEF1	0.929855	3.21515	2.93576	23.0159	2.28484	1.03645	0.260137	4.4751	1.14316	1.30615	1.48357	3.55325
ARFGEF2	4.10218	10.3439	1.21155	13.5934	0.417589	6.44045	1.26908	2.18167	4.34285	3.48393	1.73938	4.94876
ARFIP1	13.84	26.7312	9.60589	26.5214	2.47899	18.7776	0.971682	6.30899	7.67025	6.97555	5.54753	10.9047
ARFIP2	2.04022	2.3946	1.5349	10.429	0.096786	2.81498	0.211149	0.71344	0.988641	1.47394	0.88185	2.33215
ARFRP1	3.50426	4.17892	2.65506	11.0901	0.600153	2.03104	0.612882	0.988665	1.72753	1.7287	1.13605	2.5762
ARG2	0.424062	0.679591	0.380176	1.19201	0.069591	0.563914	0.044437	0.494478	0.352336	0.328403	0.197299	0.39203
ARGLU1	0.434257	2.60452	1.56111	1.7573	0.349116	1.10903	0.476	1.23452	0.505645	0.747259	0.51963	1.8038
ARHGAP1	3.08547	8.15928	2.82165	3.71907	0.044458	2.25428	0.54579	4.43984	0.795727	2.1438	1.3002	2.53816
ARHGAP10	11.4487	27.8131	11.8888	27.3343	2.81372	14.4518	4.81186	22.4505	8.0365	12.1063	7.70268	17.1508
ARHGAP15	11.3624	20.3669	9.46956	47.9427	0.805486	7.60678	1.18824	3.54102	6.03486	8.09317	5.05176	10.1706
ARHGAP17	0.021274	0.019284	0.004121	0.010946	0.000775	0.003173	0.001762	0.008803	0.001088	0.002041	0.001315	0.008849
ARHGAP18	1.71208	1.20464	1.57375	8.70189	0.07729	0.34382	0.078237	0.284874	0.49996	0.800553	0.501288	0.31907
ARHGAP19	1.70417	3.32951	1.49194	3.6799	0.332167	0.607778	0.315256	1.68427	0.506204	0.576667	0.681497	1.34523
ARHGAP21	2.17417	1.7878	1.49833	3.94769	0.758264	0.744145	0.581828	2.37905	0.371234	2.00242	1.0938	1.36327
ARHGAP22	2.47624	1.53687	0.532013	3.41088	1.87927	0.630918	1.05217	6.86731	2.53697	2.05224	0.691574	3.38568
ARHGAP23	2.84498	10.6574	2.07576	3.91599	0.689775	2.07907	0.84224	8.61198	1.1161	1.38007	1.16184	3.84793
ARHGAP24	7.25562	9.51826	5.21694	10.6853	1.24636	1.74072	1.42598	6.02546	1.80438	2.13745	1.929	3.91401
ARHGAP25	9.32891	11.0444	4.9431	9.81459	0.957814	2.13341	0.92299	6.33621	1.94352	3.9252	1.71166	4.49037
ARHGAP26	2.84634	6.78746	1.36763	3.30214	0.92058	2.16493	2.35391	7.79364	2.38484	1.70247	2.23214	6.01323
ARHGAP27	10.4998	15.2924	10.9428	20.8718	7.20224	4.33053	3.87918	30.5177	3.13312	5.37517	3.98762	12.4661
ARHGAP30	64.3283	97.6659	49.7201	109.312	14.3073	34.323	16.5972	86.9973	13.2805	33.395	26.8055	38.0507
ARHGAP31	21.4079	4.98641	6.50591	12.4679	0.63996	6.99805	0.785947	13.7225	0.308601	0.928719	5.77393	4.33976
ARHGAP32	16.6464	15.7963	9.32039	12.1017	2.77785	4.46031	1.86264	14.4608	3.98182	5.3554	4.08087	8.19346
ARHGAP35	28.6601	35.6466	18.6746	31.5719	3.83569	7.55262	3.61992	16.6846	7.87241	10.574	2.9076	11.5482
ARHGAP4	7.36591	10.4572	5.54724	41.9933	1.39518	5.09841	0.886293	5.07437	2.48691	5.28379	2.00265	3.42846
ARHGAP42	2.09286	2.33588	2.51719	9.45301	0.204406	2.12372	0.362931	0.465548	1.21932	1.11401	0.912194	0.774664
ARHGAP45	2.441	1.40793	1.06899	1.05264	0.170627	0.096933	0.046643	0.47691	0.04563	0.10189	0.133691	0.365149
ARHGAP9	5.83299	4.43711	1.90941	10.0385	0.097471	0.542136	0.206634	0.499023	0.600962	0.66564	0.430164	1.14929
ARHGDIA	30.5711	16.9081	11.7192	27.0913	1.91521	7.59912	1.47284	9.34149	3.91073	4.55106	3.53376	5.98073
ARHGDIB	0.973938	5.04953	2.99399	14.7758	0.058718	0.07036	0.852509	5.24665	1.54928	0.688196	1.60535	0.302238
ARHGEF1	31.6419	23.9713	6.23067	10.0462	4.83098	8.08766	4.72799	6.5733	2.99549	10.0403	5.84209	9.14863
ARHGEF10L	0.830031	0.491801	0.634844	1.39917	0.00923	0.218179	0.020757	0.164387	0.115943	0.137996	0.177876	0.284324
ARHGEF11	45.4885	37.0368	22.5527	49.7045	7.35005	23.221	11.8086	46.7455	15.8162	23.3378	14.4617	30.9602
ARHGEF12	86.1382	67.6809	37.3451	46.7668	12.4429	29.0373	15.6632	89.6494	15.6547	24.1024	20.2841	34.3431
ARHGEF17	1.62574	2.98772	1.9797	2.20691	0.243968	0.281111	0.38139	2.86412	0.47552	1.14768	0.738182	1.05892
ARHGEF18	4.21605	3.40935	2.73046	2.01948	0.380539	0.704486	0.564427	3.25787	0.781597	1.12181	0.835526	2.41152
ARHGEF19	6.04976	57.6312	20.1815	4.30943	1.1383	0.807876	3.03506	3.76665	1.3635	3.33427	1.44718	3.33346
ARHGEF2	8.35324	8.37715	4.10863	13.1377	4.60881	7.83292	0.962712	10.8403	2.58658	9.46716	1.69485	6.50444
ARHGEF3	30.6284	38.1136	35.25	29.0471	7.51979	15.4476	8.87355	45.1869	16.1744	19.0852	18.3864	31.4476
ARHGEF35	111.04	113.575	90.2662	112.441	17.2861	38.2777	29.6835	189.443	44.3737	65.8048	54.7742	90.3594
ARHGEF40	3.47425	2.5243	0.716377	3.52053	2.21598	2.70217	2.15112	4.95957	1.51276	0.968387	1.49905	1.34298
ARHGEF5	3.64547	5.70294	1.55855	6.5231	1.38296	1.75312	0.212817	1.66734	1.23493	1.14132	2.69434	2.22431
ARHGEF6	4.33935	17.7849	3.98139	10.5759	0.825611	4.14143	0.546777	2.17939	1.71084	2.06005	1.46355	2.74946
ARHGEF7	12.3414	18.1516	9.61206	21.5225	2.09878	11.0553	1.05057	4.01318	6.62166	7.07192	6.27454	10.5924
ARHGEF9	0.937307	1.21384	0.530805	0.097243	0.114434	2.88306	0.048376	0.589096	1.09985	1.1756	1.05191	0.726626
ARID1A	1.00742	1.00056	1.36639	0.535097	0.438243	0.793155	0.137793	0.68354	1.18423	1.14184	0.59105	0.46584
ARID1B	21.2059	23.3914	13.6743	28.4863	4.87621	13.2889	1.99384	9.69467	8.26742	9.11898	7.40407	10.2934
ARID2	1.26757	1.2492	0.478863	1.81168	0.039705	0.55137	0.022974	0.065893	0.249103	0.429741	0.08499	0.384105
ARID3A	1.47272	0.488421	0.524955	1.27527	0.194521	4.67327	0.770178	0.983723	0.687698	0.811051	0.455496	1.10838
ARID3B	8.22601	5.02326	3.56781	4.93554	0.240283	2.82192	1.1682	4.1439	2.21632	2.55829	1.62719	2.64231
ARID4A	25.3183	11.7648	7.7645	12.9753	0.857896	1.60476	4.14028	24.6378	11.7314	18.0366	9.89605	16.6055
ARID4B	24.4586	51.2858	26.7833	30.775	7.70487	15.8705	3.30181	33.3626	2.27757	3.71548	12.6595	23.1916
ARID5A	2.09284	2.29002	1.43044	2.89889	0.265336	1.12378	0.399214	1.57036	1.01287	0.939073	0.537979	0.825272
ARID5B	5.16035	5.60799	5.94646	7.3493	0.858169	2.6061	0.907223	3.86294	1.60825	2.04539	1.72836	2.88639
ARIH1	2.55791	6.2662	2.23696	4.94072	4.54135	2.69958	3.32521	3.86592	4.35159	5.50363	2.54351	5.32563
ARIH2	0.756412	0.497697	0.423942	0.637099	0.02691	0.192464	0.067129	0.240047	0.06486	0.143481	0.142264	0.191963
ARIH2OS	3.35964	0.737746	2.07002	4.77588	0.400592	0.415972	0.207843	0.861583	0.357269	0.428648	0.258574	0.703174
ARL1	1.04363	1.15133	0.808954	2.03511	0.135741	0.353455	0.178153	0.297186	0.275856	0.737443	0.280982	0.718247
ARL10	1.06243	0.403071	0.987316	1.34072	1.30357	0.431081	0.919128	0.570033	0.018761	0.625865	0.442219	0.82925
ARL11	4.56813	1.35181	3.37059	3.94735	0.931898	2.21389	2.03884	3.78045	0.380056	1.37728	1.00344	0.929425
ARL14EP	0.944795	1.1687	0.761036	2.03615	0.108091	0.276368	0.237234	1.57208	0.276559	0.330355	0.288301	1.2884
ARL15	3.55056	1.99149	1.10031	5.23612	0.227516	0.482561	0.083105	1.10271	0.971687	1.09441	1.10071	1.37119
ARL17A	4.20449	1.43927	2.02947	4.28392	0.50823	1.60192	0.504138	2.31848	1.0041	1.82556	1.10048	1.83225
ARL17B	3.66483	3.41339	3.26929	6.01085	0.401203	0.752305	0.38745	3.04549	0.400122	0.965165	1.16242	2.34437
ARL2	4.04224	2.68705	3.07044	3.77381	1.07338	0.768228	0.534356	4.02395	0.354839	0.461517	0.579726	2.753
ARL2BP	8.2562	5.30183	4.78292	17.8844	0.607493	2.23578	0.587333	2.18028	2.06896	1.38582	1.19318	2.94618
ARL3	2.17888	8.54365	14.1727	10.8777	4.02317	5.24267	4.01054	3.03262	3.56355	1.90592	3.23658	5.48153
ARL4A	27.1813	30.8133	17.1879	40.4296	13.3373	12.8472	2.52403	19.492	12.0633	12.8629	3.12439	13.5703
ARL4C	1.30423	2.35242	1.76773	1.5696	0.013689	1.18706	0.023386	0.119505	1.42188	1.36741	0.783373	0.59239
ARL5A	8.45698	7.40565	5.82508	16.1102	0.219172	2.53484	0.332083	1.16593	2.61682	3.5118	2.15139	4.35103
ARL5B	2.3969	3.22099	2.29257	7.38898	0.111945	2.78304	1.46454	3.10733	1.29169	0.289369	0.034331	1.48978
ARL6	0.913802	3.7835	1.79773	1.49717	1.05342	6.42828	1.46508	5.09503	1.76475	4.45879	2.05333	5.9418
ARL6IP1	0.011077	0.031262	0.005469	0.024453	0.012119	0.00313	0.007409	0.005853	0.023161	0.004362	0.002711	0.003456
ARL6IP4	0.909621	0.95966	0.494433	2.11184	0.09989	0.437786	0.027	2.24616	0.262367	0.575186	0.608097	0.497099
ARL6IP5	7.45497	33.7211	7.79136	1.67142	4.36795	27.5951	9.68398	38.0793	4.17927	14.0508	6.58439	10.8777
ARL6IP6	0.057274	0.510561	0.081987	0.478989	0.025002	0.138862	0.015244	0.201002	0.069145	0.127303	0.125719	0.233484
ARL8A	0.398925	0.705709	0.422529	1.409	0.018273	0.151076	0.035772	0.04527	0.104537	0.197918	0.071268	0.111398
ARL8B	6.79314	6.81125	2.9103	8.28889	0.826279	2.39025	0.294907	0.187402	0.937339	1.57823	0.312659	0.502798
ARMC1	4.95853	4.55912	3.13465	5.39245	0.419075	0.803525	0.267844	3.59808	0.873218	2.99668	2.12048	2.05918
ARMC10	13.8987	23.4207	15.8766	9.62989	2.31031	5.52537	1.2779	6.8531	7.09701	10.3303	4.17137	6.51154
ARMC2	9.50276	7.47201	10.5537	11.2044	1.78962	3.06844	0.460897	4.27522	1.92209	1.368	2.51443	1.45387
ARMC5	5.57874	3.94421	4.59577	8.83953	0.564657	2.75782	0.85554	5.19564	1.2254	1.06221	1.03685	2.62486
ARMC6	50.0601	44.1629	26.1883	62.8105	7.68842	12.8172	6.29137	51.1446	8.99816	8.97157	12.2146	17.1739
ARMC7	4.52201	7.00741	2.87149	2.89161	1.18876	2.42223	2.00853	8.48413	1.75092	1.94557	2.00386	3.66007
ARMC8	6.00467	16.1406	12.2268	11.5819	1.82102	0.473942	0.205507	0.80517	3.63981	3.48585	3.06363	2.74893
ARMCX1	2.3559	2.42758	1.07557	3.94383	0.156878	0.747145	0.224427	0.525549	0.523472	1.31194	0.312527	0.467083
ARMCX5	0.753413	1.73604	0.485989	1.18777	0.747745	1.5189	2.25684	7.90718	0.760785	1.35417	1.35091	1.86082
ARMCX6	2.46984	0.658316	0.677685	2.01537	0.241025	0.466041	0.114158	1.39963	0.495596	1.17846	0.914541	0.946946
ARMH2	2.76835	4.20645	1.1215	2.74694	0.667086	1.67175	0.283074	1.06702	0.883346	1.28659	1.02891	1.55063
ARMH3	2.33031	0.687428	0.548817	2.0383	0.07211	0.121497	1.09297	1.91221	0.120295	0.064472	1.2423	0.453512
ARMT1	1.02619	2.4623	1.11099	1.68546	0.161878	1.1219	0.210958	0.692811	0.434657	0.445148	0.49782	0.664525
ARNT	10.9335	12.6027	7.40357	16.2315	4.25462	8.51826	4.27561	9.58972	4.47772	4.30368	4.33253	7.84342
ARNTL	0.681404	0.84093	0.142216	0.329116	0.492724	1.33722	0.560088	1.1034	0.416528	0.723129	0.505957	0.746492
ARNTL2	2.51186	0.782895	0.439627	0.910471	0.209996	0.820982	0.401344	2.45568	0.110929	0.215661	0.255484	1.21409
ARPC1A	5.41328	7.82705	3.57351	12.6285	5.91936	20.642	2.56585	27.1704	2.37674	3.74697	3.77267	5.64006
ARPC1B	3.39372	13.7811	4.54577	0.481478	3.74038	13.8695	2.4311	14.8626	3.65411	3.77729	2.72658	8.60558
ARPC2	0.025369	2.20055	0.215824	0.264096	1.17177	6.61664	4.13157	9.81785	0.641476	3.27264	0.951185	0.724962
ARPC3	0.202204	0.031155	1.0942	0.342849	5.80269	5.76191	5.56396	0.030476	2.58034	6.37132	3.86274	2.04009
ARPC4	0.310833	0.056119	6.2057	1.27639	7.78367	16.8544	12.7414	1.15189	3.55407	13.0486	12.9212	19.6445
ARPC4-TTLL3	100.338	0.398087	297.824	23.9271	343.05	312.026	232.508	0.962415	49.5057	170.714	70.9949	66.0166
ARPC5	84.2498	26.5641	168.665	46.5319	1082.02	735.103	744.729	48.0583	136.131	550.745	277.185	82.4756
ARPIN	29.3736	82.3885	397.007	75.035	710.347	246.942	603.579	177.645	180.057	426.758	322.385	253.548
ARPP19	0.016776	0.00129	0.016739	0.132433	0.037525	0.005272	0.002141	0.196373	0.029196	0.011316	0.001365	0.005771
ARRB1	16.8679	14.1062	12.4018	32.7921	3.44628	7.43675	1.76407	6.54842	5.12606	4.09693	4.91787	6.35272
ARRB2	7.12325	8.51448	2.55104	15.2071	0.779248	4.9237	0.624317	2.00537	2.65679	5.03067	2.35194	4.08971
ARRDC1	12.32	6.87459	2.88827	2.01288	2.77162	6.17999	0.797546	3.20215	4.01404	2.13076	3.00016	8.31698
ARRDC2	1.68488	2.44516	1.85804	2.07226	0.203191	1.44121	0.102507	0.521049	0.823405	0.884229	0.613501	1.4294
ARRDC3	18.7991	19.2711	4.45961	1.92345	2.38696	9.39331	1.47521	9.62178	2.60252	1.22175	2.08556	4.06918
ARRDC4	0.297608	22.0763	19.6723	0.2585	0.012192	10.6468	3.42597	11.9727	4.43052	3.48803	2.32766	4.74122
ARRDC5	0.15327	0.674821	0.17416	0.171501	0.039052	0.252577	0.020873	0.124941	0.170991	0.142267	0.0411	0.161929
ARSA	0.275131	0.36863	0.73425	1.27498	0.031006	0.690313	0.15035	0.032233	0.119799	0.043771	0.15486	0.426542
ARSB	0.155589	2.02953	3.19627	0.872232	0.626532	2.34233	0.884388	3.36055	2.72534	0.816674	0.72015	1.53244
ARSD	1.05071	3.28364	0.627886	0.31807	0.867603	2.32267	0.438795	2.48074	0.376453	0.428484	0.514334	2.69648
ARSG	23.7956	30.3296	10.0697	3.40004	7.41985	25.8091	3.16271	18.1967	5.84276	3.71912	4.76917	12.3764
ARSK	2.9514	3.30769	1.63902	3.26745	1.01934	4.34733	0.158994	1.34738	0.561312	0.905277	0.493351	0.832106
ARV1	2.97335	3.04166	6.44095	18.4963	7.26825	7.67599	7.80679	3.02801	4.76689	7.17222	5.21459	5.44001
ASAH1	1.45645	0.200214	0.003613	0.149405	0.036944	0.097443	0.318586	0.075497	0.111611	0.175524	0.064319	0.270642
ASAP1	2.66469	3.80509	2.41013	8.895	0.388639	2.56908	0.303965	2.10044	0.956354	1.66126	1.94015	2.73066
ASAP2	1.20305	1.33809	1.07302	0.130241	0.057003	0.307446	0.151995	0.252722	0.129822	0.183709	0.166942	0.478495
ASAP3	12.2901	19.8703	9.51589	24.9643	3.80193	13.8296	4.24961	25.424	9.21589	13.1044	9.65815	16.1067
ASB1	1.36138	11.5474	3.77278	3.42345	0.685135	0.829624	0.721083	2.23696	1.22019	1.37181	0.310122	3.9725
ASB16	0.406769	2.71987	1.16647	2.36339	5.5675	1.74095	26.6248	33.1396	0.270585	2.14529	5.373	4.01499
ASB3	7.57629	14.4911	20.5289	43.5965	5.68023	6.04605	15.2077	3.0266	15.7971	4.12249	2.85376	20.4015
ASB6	14.941	126.959	31.1492	34.8936	2.74293	8.43112	11.184	29.3215	3.28643	20.0593	1.24837	26.4639
ASB7	444.845	242.041	153.836	74.498	132.316	273.437	40.6013	734.604	80.8737	87.8097	142.405	184.852
ASB8	0.119802	0.242255	0.02705	1.00765	0.061372	0.041567	0.00858	0.121295	0.024065	0.296805	0.061616	0.206774
ASCC1	2.42682	3.45424	3.74127	7.18743	1.30383	4.29545	0.296322	5.4291	1.77238	4.52604	1.46382	4.72133
ASCC2	7.47032	13.5051	5.82339	12.3203	1.84506	7.71009	1.53149	3.71578	3.07627	4.85762	2.94678	4.49514
ASCC3	0.528995	0.832642	0.625468	2.21714	0.060124	0.320347	0.079207	0.12418	0.560862	0.279207	0.785927	0.733471
ASCL2	2.98154	5.32337	2.74508	7.61801	0.378555	4.07159	0.406458	1.3828	1.87405	1.77429	1.74634	3.25496
ASF1A	0.923564	1.85081	1.07375	3.35615	0.105679	0.878209	0.130408	0.408608	0.674912	0.751787	0.659138	1.50503
ASF1B	8.5727	8.71384	4.96702	7.70045	0.406805	2.65472	0.45861	2.12348	1.71518	3.23662	1.82917	3.29899
ASGR1	2.17893	6.08236	2.25518	7.04383	0.534519	2.44241	0.504627	0.369827	1.56511	2.17816	1.26492	3.54486
ASGR2	7.51369	8.7562	5.96865	12.6561	0.924886	2.98809	0.860197	5.11136	2.7669	3.4317	2.74367	4.80896
ASH1L	0.032449	0.620453	0.277602	2.72656	0.005099	0.059961	0.448228	0.134208	0.788977	0.359449	0.023323	0.903039
ASH2L	2.61618	4.9	3.4531	7.1117	0.060501	1.80908	0.259393	0.94873	2.1459	2.83788	1.42893	3.08905
ASIC3	5.86708	10.1421	6.29706	24.5431	0.098832	3.14353	0.575065	1.00884	2.56971	3.95799	2.41163	5.91667
ASL	0.127338	0.567863	0.201424	1.63037	0.035228	0.389864	0.040071	0.084052	0.213031	0.20105	0.104174	0.143042
ASMTL	0.078557	0.096421	0.042045	0.155573	0.015949	0.100999	0.082206	0.064009	0.024922	0.8858	0.290355	0.054534
ASNA1	3.11987	6.12087	3.99141	7.04622	1.11264	3.74617	0.62756	2.36031	2.7317	1.41728	2.14463	2.32818
ASNS	9.27287	10.4075	4.44415	12.6082	0.308646	4.78219	0.462517	2.32315	2.39726	2.96491	1.93173	4.38795
ASNSD1	5.12161	11.4628	4.41171	7.3335	1.00187	6.00808	0.576419	1.42151	2.21528	3.01754	1.57146	3.3873
ASPH	4.6102	13.6921	4.4831	12.4758	0.539322	10.0755	0.679051	1.23323	2.46073	2.07753	1.28906	0.833275
ASPHD2	0.248134	0.900377	0.917669	2.34537	0.10272	0.368976	0.122321	0.730007	0.181166	0.160774	0.335063	0.963594
ASPM	3.06811	7.15352	3.10439	10.8547	0.28751	3.66244	0.820881	2.26987	1.83925	3.0059	2.06742	4.16628
ASPRV1	0.139306	0.722385	0.260992	1.17962	0.075108	0.102092	0.067889	0.021144	0.154561	0.177807	0.084603	0.227527
ASPSCR1	0.464812	1.33475	0.41304	2.69071	0.227066	0.284142	0.028529	0.293489	0.393279	0.626005	0.216475	0.322378
ASTE1	3.26045	3.48502	1.438	3.65222	0.289119	1.45417	0.128401	0.669318	0.920228	1.15645	0.774216	1.67024
ASTN2	1.92085	4.83078	1.91272	6.20523	0.07904	1.3103	0.130894	0.246376	0.182594	1.36866	0.864961	0.315944
ASXL2	1.36887	1.78965	1.28499	3.75511	0.070688	0.766105	0.13524	0.815836	0.516541	1.03887	0.533521	0.706438
ATAD1	0.783331	3.01373	0.35059	1.26728	0.271365	0.50642	0.573862	0.66571	0.992767	0.673527	0.224732	1.6915
ATAD2	2.34673	6.91326	2.3655	7.96732	0.686353	3.05937	0.46689	3.22016	2.09953	2.88492	2.25506	2.79645
ATAD2B	1.16038	1.13159	1.19771	0.301526	0.036966	0.501647	0.053017	0.09332	0.550039	0.370259	0.319033	0.53579
ATAD3B	3.99749	8.53816	3.85329	7.7201	0.738488	3.61395	0.537242	0.637742	2.66712	2.43889	1.52985	3.37931
ATAD5	3.40816	8.06143	3.86413	8.17607	1.10917	3.66214	1.61611	7.01066	1.90568	3.88381	2.3165	4.40714
ATAT1	96.4772	70.3831	48.5216	101.642	29.312	36.7885	15.2935	53.4325	25.097	30.8571	24.5238	38.3969
ATE1	15.6199	15.3466	9.84614	17.967	3.31047	10.4502	1.67978	6.44425	6.61133	6.76407	4.65484	7.9899
ATF1	2.00774	4.07817	1.49889	7.12866	0.098367	1.8035	0.160392	0.352379	0.989954	1.21147	0.868918	1.49871
ATF2	6.25606	6.00526	3.29183	1.50804	1.4322	2.76553	2.87397	5.55023	1.71187	3.35165	4.3449	6.26837
ATF4	27.8329	33.054	8.51755	38.1401	9.83159	25.5975	12.0943	82.463	7.84347	10.8053	10.2157	38.4305
ATF5	74.8242	117.061	37.4029	176.692	40.7531	87.8955	46.9097	346.837	29.6016	49.6669	33.6438	51.91
ATF6	19.1766	26.9299	18.3205	34.2642	38.685	109.213	37.3904	228.868	27.7029	78.0778	46.8401	66.9749
ATF6B	0.884697	0.660494	0.615493	0.693481	1.34329	1.4091	0.645746	3.04238	0.233581	0.593173	0.432143	1.02281
ATF7	0.807461	1.17164	1.37586	1.88514	0.349143	2.65384	1.70649	4.7535	1.19655	1.60344	0.902874	2.01231
ATF7IP	5.235	8.6675	1.57341	6.30627	3.94271	13.5196	8.8889	19.3795	1.94794	4.40888	3.36298	12.7643
ATG10	0.259944	0.729923	0.632541	0.035625	0.013298	0.009579	0.004844	0.028831	0.042302	0.102209	0.032891	0.04397
ATG101	0.677595	0.488458	0.262281	0.323958	0.138907	0.15381	0.209903	3.33551	0.094068	0.157847	0.100857	0.237871
ATG12	7.35803	7.98783	2.77832	0.104157	56.8047	71.4539	91.5991	697.182	16.7016	33.2205	26.391	46.8889
ATG13	0.106381	1.69254	0.557814	1.1886	0.18124	0.790102	0.136647	0.328846	0.266614	0.601682	0.360431	0.841123
ATG14	1.99386	2.49877	1.50297	2.851	0.611166	1.7384	0.409518	2.61684	0.739747	1.2525	1.04888	2.06947
ATG16L1	0.052846	1.21727	0.062025	0.310159	0.991085	0.374742	0.174033	2.34181	0.685769	0.618637	0.082647	3.9477
ATG16L2	23.2242	33.5223	17.2606	21.4405	2.80778	7.24573	1.73208	5.15164	3.98864	5.52564	4.16842	6.19545
ATG2A	0.230303	1.15456	0.581285	1.16796	0.331367	3.38685	0.195791	2.49604	0.524653	1.26086	0.79437	1.40644
ATG2B	0.981674	0.964129	1.20679	0.765671	0.075157	0.299298	0.153453	0.363676	0.172187	0.331189	0.172174	0.475823
ATG3	7.21083	7.39767	5.5288	6.38756	2.03384	4.85474	0.452214	4.90859	2.04867	2.79044	2.66071	2.57692
ATG4B	10.7006	13.9146	9.94949	20.2966	3.66425	4.45393	2.86118	7.26678	4.80736	6.70957	4.25792	9.09443
ATG4D	0.188446	0.170375	0.117977	0.539187	0.029233	0.031549	0.057428	0.137643	0.035839	0.051531	0.062339	0.087128
ATG5	0.901662	0.594559	0.476288	0.74644	0.069089	0.169326	0.071174	0.712276	0.121829	0.510557	0.317473	0.671764
ATG7	38.5979	27.8002	14.6416	40.2788	9.97968	27.5059	12.3908	37.5811	11.6455	14.5733	16.7198	30.3642
ATG9A	0.43709	1.57692	0.368199	3.00911	0.056958	0.504919	0.029392	0.29344	0.481858	0.433061	0.133135	0.400903
ATIC	2.36811	3.31279	0.466487	2.06482	0.530436	0.44231	0.121688	0.644315	0.11732	0.617082	0.202347	0.360961
ATL1	17.9809	16.1931	13.6488	37.6446	2.98636	7.21328	1.13649	10.4284	4.11814	5.37823	4.34408	8.03212
ATL2	2.66493	2.99855	1.96015	5.9099	0.246421	1.08863	0.150187	0.67209	0.86855	0.974157	0.737361	1.35588
ATL3	1.20468	0.406395	0.836169	2.98333	0.076391	0.719394	0.265767	0.150061	0.21958	0.562184	0.36337	0.410398
ATM	56.0518	51.4938	46.9049	110.545	64.3966	43.7002	37.9132	54.919	22.4897	27.5545	19.7027	30.9058
ATMIN	2.97262	4.79794	3.62613	2.9629	0.102071	1.30013	0.050673	0.71176	1.93853	2.73571	2.0876	3.73813
ATN1	2.57402	1.40076	1.04396	6.04975	0.500434	0.349645	0.321363	0.492644	0.677448	1.01499	1.2451	1.29688
ATOH8	2.10822	1.6325	1.72078	5.10707	0.308895	0.623865	0.254752	0.932995	0.460481	0.450814	0.316246	1.457
ATOX1	4.17073	5.57598	4.04894	8.76377	0.396449	2.65169	0.478879	1.31264	1.64067	2.12653	1.5659	2.48954
ATP10D	0.2305	0.136887	0.076165	0.089294	0.25181	0.053351	0.031615	0.061371	0.051828	0.037044	0.032057	0.014467
ATP11A	5.86426	11.1855	5.12809	12.4959	0.928151	5.48445	1.49021	6.75369	3.28316	4.85453	3.72431	6.89604
ATP11B	0.66889	2.02459	0.500032	8.69171	0.40748	0.851003	0.980465	5.16149	0.57143	1.44118	0.827267	2.02297
ATP11C	1.20661	4.41998	1.55493	28.165	0.317943	2.23809	1.49139	2.81618	1.5361	1.60808	1.46492	3.54159
ATP13A1	0.654529	0.701418	0.37119	0.183703	0.029983	0.203809	0.026733	0.025344	0.137465	0.491323	0.249737	0.360217
ATP13A2	8.3927	5.80843	2.4888	3.12496	0.310108	0.549031	0.554876	2.51094	0.493338	4.54024	1.38245	2.41668
ATP13A3	7.3184	7.35666	2.83983	1.32146	0.20194	1.08199	1.61261	6.35128	1.15469	1.7904	1.95261	2.52519
ATP1A1	8.66082	3.96263	5.23312	1.03123	0.10846	0.531398	3.41199	10.6414	4.05065	4.60621	5.56301	3.41953
ATP1B3	22.0262	13.7245	12.8313	3.22232	0.465555	1.12353	1.86078	11.0105	2.23352	5.53305	4.00889	8.94673
ATP23	21.6415	31.4029	10.893	10.9773	3.88868	8.54082	4.50014	33.7937	3.98225	5.6153	9.57222	11.2343
ATP2A2	30.6816	19.4116	11.3823	4.80215	3.00135	5.09312	4.28022	26.4863	3.70579	8.3468	4.76281	11.8734
ATP2A3	1.49309	1.56272	0.769737	0.401909	0.217061	1.34417	0.668174	1.95043	0.354357	0.245949	0.240983	0.482121
ATP2B1	1.05376	1.62544	1.04395	1.37075	0.460594	0.995087	0.296199	0.771871	0.380024	0.461366	0.306919	0.905739
ATP2B4	1.40562	2.50009	1.02604	0.877315	1.19968	4.64283	1.43506	2.76045	0.748494	1.00638	0.500494	1.43912
ATP2C1	1.80479	6.83379	0.596331	1.28627	1.44772	10.0854	0.682008	4.65332	1.99544	2.83538	1.76573	4.18989
ATP5F1A	7.08832	12.6441	6.28863	4.98242	7.39258	24.8076	6.3013	22.5711	5.08249	7.22617	5.44237	9.47295
ATP5F1B	0.691806	0.75323	0.52703	3.48612	0.075726	1.03207	0.389479	0.592497	0.890018	0.683052	0.775147	1.66939
ATP5F1C	1.55344	2.03972	1.54987	4.02869	0.054863	0.439134	0.452763	1.85116	0.408014	0.911407	0.841708	1.83071
ATP5F1D	8.50526	9.25209	5.60556	20.8673	0.044464	3.24333	0.543439	2.34958	1.92665	3.53796	2.09155	4.30763
ATP5F1E	0.147844	0.296282	0.287091	2.81735	0.064258	0.128037	0.021706	0.066735	0.04892	0.087829	0.138331	0.184158
ATP5IF1	5.43669	7.47266	3.86388	9.51602	2.35881	1.4712	1.21275	4.80082	3.39913	5.9284	2.22282	1.75312
ATP5MC1	3.55388	3.44857	3.92001	5.03742	0.384231	2.97431	0.542222	3.29415	1.09579	1.37557	1.47279	2.43362
ATP5MC2	9.17949	10.0998	7.23438	22.1953	1.11446	5.82817	0.834334	4.18249	3.47804	4.74324	3.77602	6.39333
ATP5MC3	0.546843	1.11453	0.37377	1.19708	0.964951	0.567619	0.235585	0.652024	0.64933	0.208921	0.393289	0.796676
ATP5MD	3.34285	9.00727	2.43066	5.43808	0.593454	3.02746	1.57093	4.8461	2.37731	3.01276	2.19967	1.70515
ATP5MF	2.59044	1.74023	1.19951	1.27016	0.142023	0.198007	0.075116	0.44077	0.202143	0.06772	0.057601	0.214453
ATP5MG	1.49607	2.64393	1.15152	0.685229	0.650705	3.20965	0.491142	0.645634	0.598726	0.571255	0.329177	0.77581
ATP5MGL	8.39458	9.36272	6.33327	16.2675	1.36669	5.32787	2.24438	11.2268	3.3713	3.34233	1.94276	3.83764
ATP5MPL	8.30588	11.67	6.97075	28.904	2.1717	6.90694	3.42752	2.91551	7.51727	6.51768	5.55238	7.61193
ATP5PB	25.9165	30.9115	20.6527	46.4692	6.88961	11.8348	3.09303	13.0404	6.09624	9.3238	6.51183	12.3791
ATP5PD	0.417355	0.128768	0.089441	0.661664	0.104544	0.036163	0.037746	0.233605	0.036792	0.063879	0.077362	0.13383
ATP5PF	0.472926	0.076921	0.184663	0.67662	0.102689	0.239806	0.079109	0.764965	0.038844	0.045593	0.181046	0.208063
ATP5PO	0.542612	0.256904	0.87848	0.496713	0.039451	0.075553	0.003269	0.255525	0.042383	0.052767	0.292841	0.276651
ATP5S	0.839493	0.678596	0.243225	2.06961	0.395452	0.512933	0.265424	1.49389	0.238248	0.648008	0.228825	0.430713
ATP6AP1	26.2935	27.1445	19.0898	43.2802	2.18217	8.92744	2.40047	8.69903	4.08324	10.2182	4.45017	7.318
ATP6AP2	7.322	23.3699	4.98473	3.33715	5.15107	22.5214	0.534514	12.5227	8.40162	6.62486	4.86345	8.38772
ATP6V0A1	5.63545	8.8353	4.42249	17.9858	1.53735	5.17069	1.76341	6.06362	3.59813	5.13769	3.40071	8.17483
ATP6V0A2	2.32357	2.78421	1.51689	5.32734	0.192886	0.979441	0.033176	0.585004	0.975889	1.42592	1.20878	2.10887
ATP6V0B	8.08577	9.76559	5.91061	21.2797	0.831631	3.91995	0.381186	1.73998	2.62671	3.5171	2.78463	3.89549
ATP6V0C	0.933183	0.741779	0.489535	0.228686	0.050668	0.351792	0.051117	0.332337	0.308004	0.33939	0.255897	0.400963
ATP6V0D1	0.692607	0.29265	0.325629	0.30042	0.055201	0.216095	0.122864	0.162866	0.428434	0.550556	0.469296	0.754489
ATP6V0E1	3.66236	3.33395	3.17987	0.516012	0.217534	0.901923	0.195344	0.708238	2.2154	1.25361	1.36388	1.97468
ATP6V0E2	1.63042	3.24141	1.65547	7.41634	0.160072	0.869373	0.140333	0.555873	0.914335	1.25167	0.670955	1.65467
ATP6V1A	0.298322	0.652935	0.194857	0.777786	0.064724	0.140858	0.03987	0.280426	0.192364	0.153724	0.048344	0.175832
ATP6V1B2	0.167945	1.69782	0.136608	0.706558	0.011344	0.379028	0.013086	0.158781	0.068471	0.399071	0.559517	0.298175
ATP6V1C1	0.126034	1.75356	0.195855	0.711777	0.037884	0.047862	0.062801	0.526961	0.090853	0.033298	0.159189	0.240232
ATP6V1D	9.85475	11.7225	7.32033	7.39745	1.83214	2.02523	0.850868	6.74179	2.09261	2.70565	1.83074	2.79677
ATP6V1E1	12.6565	30.7026	12.4436	25.5161	3.63454	12.7497	3.74978	14.6347	5.65284	9.21663	6.54633	12.5853
ATP6V1E2	1.28018	1.9897	2.04376	6.62224	0.322121	1.56944	0.610651	0.563434	2.05524	3.04042	1.65352	1.85842
ATP6V1F	9.2123	7.26668	12.7609	11.7166	8.66525	7.50434	5.02977	5.0225	9.12831	12.763	7.52513	8.98171
ATP6V1FNB	0.106518	0.037753	0.005285	0.040807	0.011106	0.011891	0.02443	0.015123	0.016897	0.040001	0.010774	0.026171
ATP6V1G1	0.400788	0.111201	0.098347	1.4425	0.108978	0.010675	0.354052	0.06664	0.182607	0.260371	0.281142	0.377788
ATP6V1G2	6.03456	0.724777	0.828384	1.84591	0.097687	0.547078	0.49294	0.333998	0.146982	0.315424	0.089157	0.587383
ATP6V1H	0.979387	0.21262	0.773217	1.22921	0.086887	0.402416	0.141329	0.515393	0.359099	0.426076	0.224039	0.662823
ATP7A	7.47591	4.13837	0.903054	1.14091	0.126983	0.368522	0.38383	1.00599	0.38335	0.336118	0.397227	0.766601
ATP7B	2.72877	5.54009	2.12978	3.66762	0.524395	1.35323	1.92677	2.53569	1.50311	2.96047	0.936216	2.72899
ATP8A1	13.1798	29.4585	16.2949	26.7058	3.49358	8.67688	7.33468	18.077	10.1236	13.68	10.7448	18.7314
ATP8A2	0.17756	0.093743	0.047155	0.125897	0.126153	0.026941	0.255015	0.207741	0.044807	0.098843	0.028694	0.033839
ATP8B2	12.706	22.606	11.9632	14.9886	1.32592	7.1487	0.8204	14.4719	3.24708	6.26719	5.37566	8.30119
ATP8B3	11.5913	18.0097	9.48593	28.5322	1.1174	8.57108	1.42562	5.47747	5.09894	5.99158	3.61802	8.10226
ATP8B4	4.56994	4.92472	3.16787	7.614	0.275639	1.37414	0.3747	2.2136	0.71095	1.40112	0.918612	2.29741
ATP9A	4.51319	5.26952	4.25101	11.1929	0.508491	1.54957	0.627582	3.66847	0.966139	1.81282	1.57077	3.30634
ATP9B	6.61985	13.6895	4.90826	25.069	1.49223	5.87095	1.633	8.69971	3.01298	5.25983	2.87263	7.06944
ATPAF1	0.304241	1.84707	0.5236	3.01955	0.292637	0.211225	0.177414	0.822326	0.293756	0.659643	0.57769	0.43551
ATPAF2	0.620272	0.727261	1.26326	1.45367	0.322657	1.99964	0.049685	0.627439	0.38844	0.668559	0.450772	0.853866
ATR	2.02324	0.392999	0.715085	3.2129	0.292241	0.364381	0.141835	0.935048	0.455333	0.472436	0.14566	0.470672
ATRAID	7.02407	11.2655	5.33019	18.7502	0.369555	4.7802	1.50695	2.84944	2.29029	3.51974	2.24993	3.88992
ATRIP	8.82639	11.2051	6.16726	25.9316	0.566383	5.62532	1.04166	4.54765	3.16035	4.27558	4.39615	7.02169
ATRN	29.2432	39.2032	23.8524	74.7333	4.5491	20.4435	4.07549	20.3248	11.0594	15.488	10.1682	19.8764
ATRX	5.3517	1.35288	1.37346	1.8778	0.011198	0.032412	1.08592	1.54386	1.12202	1.27856	0.195051	0.096059
ATXN1	0.699333	0.661759	0.706841	0.847172	0.084156	0.13551	0.128862	0.216371	0.100581	0.148871	0.141735	0.161439
ATXN10	0.8513	1.17218	1.20857	2.7415	0.162965	0.351091	0.067246	0.727636	0.26104	0.438742	0.200306	0.309356
ATXN1L	0.740881	1.86299	1.62861	1.75528	0.144649	0.345614	0.124303	0.673329	0.256699	0.557611	0.59027	0.808022
ATXN2	0.880161	3.40981	1.59654	0.699144	0.168155	1.67352	0.477265	0.074377	0.004711	0.047532	0.321077	0.943841
ATXN2L	1.38732	1.14803	1.01632	2.07529	0.210497	0.677916	0.57901	0.870929	0.439456	0.323988	0.669155	1.50013
ATXN3	2.01091	5.60763	5.78044	14.1049	1.05105	1.98565	0.407502	4.73911	0.657384	2.04861	1.26075	2.1184
ATXN7	8.81967	0.570528	1.37703	8.02286	0.401737	0.693843	0.849036	3.28331	3.77605	0.72442	3.54775	2.27174
ATXN7L1	8.25709	9.4953	9.30822	12.4927	0.79471	1.56878	0.647495	1.94863	1.33202	2.3747	1.37023	2.65754
ATXN7L2	3.39379	1.3792	1.19088	2.30066	0.390275	0.959696	0.83126	1.85306	0.241339	0.954936	0.129485	3.43377
ATXN7L3	9.42555	10.4578	7.4956	11.5955	0.639336	2.94404	1.24244	7.35616	3.54007	2.49387	2.87848	4.75897
ATXN7L3B	11.4497	12.0406	9.42085	15.2256	2.00125	3.19614	1.75945	7.09819	2.93487	5.53563	3.21908	6.43694
AUH	20.2189	19.284	12.2513	24.8483	4.47549	9.15601	3.73794	25.0968	4.55981	8.2773	5.57357	9.87247
AUP1	17.1305	21.897	14.3552	32.6519	2.41727	6.0397	1.1439	16.4867	4.33988	6.28474	5.27583	9.90617
AURKAIP1	0.439022	0.818769	0.324473	1.6569	0.019127	0.409327	0.127549	0.212016	0.208086	0.316272	0.199165	0.334316
AUTS2	6.60529	12.4731	3.94957	9.34832	0.657583	1.09372	0.73409	11.6564	0.967765	1.38139	1.79318	1.5367
AVEN	30.9264	12.4124	13.0936	24.6579	1.9658	2.17336	1.6917	5.24552	2.17183	3.1864	2.10554	1.88737
AVIL	10.1018	8.70441	6.65053	19.0005	0.324897	3.28897	1.8301	6.09248	2.8748	3.74375	2.70053	6.24488
AVL9	9.94854	16.9262	7.64885	35.4693	0.402456	10.1074	2.31558	0.760499	5.19517	6.5269	3.79128	9.13563
AXIN1	0.447721	0.135456	0.365766	0.280414	0.034329	0.352188	0.028871	1.09081	0.601239	0.067212	0.004598	0.615143
AZI2	1.35544	2.6849	2.19129	5.37779	1.57495	10.8385	1.07526	5.92966	2.1572	4.52854	2.3308	4.51447
AZIN1	33.9101	42.1481	15.5604	80.8811	18.1613	38.155	22.9797	116.46	19.541	34.1054	26.1287	48.0912
AZU1	9.40112	11.4315	5.30304	24.1389	1.33863	4.3078	0.625959	1.55065	3.29957	3.18153	2.29145	5.07759
B2M	0.285671	0.845605	0.15564	0.608884	0.114328	0.559385	0.236418	0.243925	0.093072	0.525055	0.296794	0.684685
B3GALNT2	6.27836	6.85959	2.21571	3.29639	0.38806	0.92925	0.821262	3.58331	0.409905	0.441764	0.261355	0.986526
B3GALT4	12.2191	12.2667	5.3963	7.54908	0.971457	0.901158	2.00202	7.28234	0.471107	1.78528	0.922294	3.64852
B3GALT6	1.81266	4.26929	1.37312	3.0653	1.11437	1.98324	2.52211	11.9217	1.51066	4.24321	2.12934	3.89245
B3GAT3	6.60425	13.6561	3.20041	9.00064	2.06495	3.11991	4.6716	28.0043	3.77617	5.48969	4.93563	8.45402
B3GLCT	15.4521	33.1038	8.21263	7.13831	5.52285	6.12352	6.06595	29.4263	4.49363	5.32988	4.24075	9.30753
B3GNT2	41.298	44.1694	23.9555	26.6778	5.88469	13.082	5.11956	47.6896	9.95853	10.9745	11.2788	16.7944
B3GNT5	0.9659	2.1195	1.77488	6.80377	0.279008	0.369961	0.056776	0.71879	0.996156	0.509008	0.702112	0.838108
B3GNT7	0.599716	0.908192	0.450315	0.105159	0.343476	2.2403	0.072485	0.352352	0.265074	0.191831	0.197324	0.281563
B3GNT8	0.043188	0.068469	0.052042	0.131306	0.011545	0.062719	0.016834	0.078412	0.039849	0.072675	0.001663	0.041987
B3GNT9	0.195125	1.49941	0.406177	0.728574	6.11454	10.0736	1.3449	4.70644	0.648642	0.166458	0.273079	0.766858
B3GNTL1	1.13721	2.78479	1.58871	7.19658	0.028232	1.10863	0.110686	0.338279	0.601697	0.883039	0.616706	1.16272
B4GALT1	2.64498	4.50505	2.24595	3.6699	0.731791	1.14274	0.352989	1.36916	0.828897	1.15111	0.629363	1.33165
B4GALT3	7.81139	19.7507	8.25681	16.2045	3.97599	10.9244	2.54688	12.2644	5.53386	6.546	5.20876	7.65742
B4GALT4	3.68546	6.58692	3.66387	14.1259	0.907376	10.1873	0.306635	13.2885	2.10425	1.71399	1.99397	2.07121
B4GALT5	5.04808	2.41225	0.777106	0.707199	2.28681	2.11191	0.404985	3.19006	0.195029	0.560397	0.833208	1.22757
B4GALT6	1.35412	1.95774	1.33151	0.921655	1.7266	7.99917	1.08905	6.41886	0.904418	1.80828	2.00375	2.26703
B4GALT7	0.498843	0.96839	0.423148	1.2606	0.071895	0.216639	0.06535	0.504056	0.261138	0.395712	0.564831	0.521281
B4GAT1	0.88083	3.05402	2.64171	4.61326	0.213134	1.44795	0.167232	0.704879	0.877023	1.31195	0.894459	1.33834
B9D2	11.9244	0.009895	0.048687	32.1202	0.007195	0.029162	0.001748	0.020344	0.020155	7.20408	3.86588	6.1244
BABAM1	0.188416	0.606241	0.145584	10.0491	0.483093	1.14481	0.136369	0.546438	0.567001	0.042728	0.119113	0.218713
BABAM2	9.44572	17.1657	8.71832	17.7894	0.118309	6.08512	0.50712	0.799607	3.35534	2.25712	1.42362	0.845601
BACE1	1.21073	4.44979	3.9382	1.65907	0.1719	2.22641	0.092388	0.065385	0.362813	1.10083	1.47487	1.73581
BACH1	1.23864	1.24379	0.909788	3.39904	0.098048	0.23196	0.029739	0.274329	0.162775	0.28317	0.207306	0.285299
BACH2	3.12955	2.88356	2.81367	5.65765	0.044121	1.53428	0.059714	0.27917	0.620188	0.804444	0.923673	0.585794
BAD	4.92633	4.59563	5.47783	11.0141	0.397698	1.31389	0.086221	0.78633	2.34937	2.33163	2.07306	2.91766
BAG1	9.92989	15.6868	7.98617	30.31	0.537316	7.02468	0.607751	1.58873	4.63615	4.73312	2.75866	5.55844
BAG2	3.33416	4.86205	1.06264	4.68509	0.215159	1.71522	0.350403	0.367778	0.978999	1.80273	0.617046	0.608229
BAG3	2.61137	3.80594	3.37636	7.36926	0.451197	1.34402	0.180784	1.41901	1.33349	1.26243	0.988535	1.71248
BAG4	0.552134	2.98866	1.02468	2.80549	0.059441	1.06374	0.125306	0.625417	0.78653	0.667414	0.835231	1.02766
BAG6	12.8801	15.9898	7.33661	23.0017	1.15134	7.89384	1.26668	4.4841	4.0842	4.71291	3.70886	6.26897
BAHCC1	3.02154	3.06572	0.975743	3.83523	0.078311	0.334352	0.28407	0.656869	0.543242	0.823883	0.592805	1.32036
BAHD1	2.09511	1.63124	1.15599	3.30336	0.33788	0.577121	0.557655	4.60457	0.613761	1.31781	1.19581	1.46422
BAIAP2L1	6.40703	8.00725	5.68496	14.5688	0.729922	1.55642	1.15715	5.52524	2.02049	3.86423	2.15448	4.19447
BAK1	11.544	16.3996	9.71673	29.3736	2.30432	3.27266	3.94562	21.3516	4.5149	8.45055	5.97576	11.9523
BANF1	23.6842	21.2549	15.1346	36.9172	7.69336	5.8488	3.14024	23.6944	5.90352	11.1209	8.10673	13.5658
BANK1	41.4107	66.6095	36.795	99.5209	7.32007	28.8852	15.4228	75.3566	22.7474	41.7961	30.5161	56.0224
BANP	1.99074	2.24861	0.772411	3.12311	0.144008	0.328604	0.139269	0.159276	0.797153	1.62905	0.703497	0.427675
BAP1	6.06168	7.41943	4.67282	16.2697	0.304372	3.928	0.682691	1.78267	1.57107	2.52716	1.38694	3.90552
BARD1	1.642	6.82264	1.19686	0.46076	0.319245	3.29082	0.681397	2.06447	1.12195	0.768795	1.0654	2.656
BASP1	13.3477	15.9238	10.0243	23.6141	1.95107	4.19809	0.876421	5.79694	2.87011	3.85551	2.84957	4.83119
BATF	4.70087	6.33337	4.62272	9.54962	1.31824	3.94425	0.366806	3.11955	1.78455	2.48614	1.64058	2.70679
BAX	0.790479	1.6927	1.16705	0.051484	0.469123	1.46221	0.319858	4.65995	0.405836	0.86454	0.418838	1.37831
BAZ1A	1.3644	1.33127	0.333874	1.68685	0.293055	0.4977	0.094568	1.02034	0.636012	0.704096	0.297504	1.15491
BAZ1B	0.233983	0.156536	1.07667	0.200627	0.215774	0.119373	0.0083	0.198326	0.071948	0.113145	0.063336	0.055467
BAZ2A	1.71078	0.299056	1.33928	0.411488	2.91838	0.929592	0.732774	1.51103	0.499577	1.28614	0.580367	1.26054
BAZ2B	1.42959	0.816649	2.13336	1.09893	8.0676	4.29971	3.48208	2.2573	1.20314	1.76898	1.15511	1.28027
BBC3	8.15365	14.7031	6.80413	9.87994	2.77272	5.85128	2.39582	15.4201	3.34609	5.23623	4.05206	7.1264
BBIP1	1.89429	1.70678	1.52246	5.70679	0.035995	0.499482	0.085865	0.376062	0.621369	0.908362	0.651728	0.798678
BBOF1	2.95663	5.35335	2.08035	7.97968	1.3488	2.71347	2.39174	15.103	4.85824	3.04591	1.78673	6.38119
BBS10	0.169155	1.86288	0.277873	0.067176	0.46117	5.3671	0.230553	0.21334	0.348316	0.381513	0.187328	0.313529
BBS2	3.03652	8.9496	3.05689	3.4965	1.10974	4.48044	2.73998	12.082	2.2769	3.5626	2.66496	2.60775
BBS5	3.8677	3.48063	1.98049	0.226515	2.28826	10.6048	0.54867	4.25382	0.92467	0.862735	0.508789	5.38858
BBS7	0.438043	3.05776	0.450668	0.252215	0.056105	0.269507	0.056255	0.250173	0.174198	0.055711	0.126821	0.429003
BBS9	0.177933	0.315576	2.76387	0.269062	0.015984	0.053869	0.027852	0.098754	0.038561	0.016749	0.021588	0.146077
BBX	1.37312	3.94871	1.79759	4.49148	0.090365	0.914201	0.059374	1.79671	0.81484	0.732218	0.678607	0.629106
BCAM	23.5459	32.5444	12.1451	18.7505	4.16801	14.7546	5.24493	12.0224	6.4794	7.39764	9.06438	12.3323
BCAP29	3.69987	8.46856	3.60429	3.07252	0.542145	1.01527	0.355656	1.92564	0.635729	0.679282	0.428089	0.091787
BCAP31	26.3001	46.6621	18.0079	46.6692	5.43012	33.2267	12.5359	48.4119	15.4802	18.8556	14.9332	34.8503
BCAR3	50.7211	57.2192	33.9679	55.4767	11.2036	40.3245	23.1853	16.9004	19.5306	21.9883	21.7383	24.6258
BCAS2	13.0808	20.3569	8.80199	43.4826	1.92816	14.4207	2.20008	3.99955	5.04055	7.68331	3.80825	6.73549
BCAS3	9.59866	9.97212	3.46116	0.855078	2.0268	4.53384	3.31105	25.8496	1.35769	2.08551	1.52154	5.98857
BCAS4	11.2864	14.2903	4.3265	1.11654	2.56024	5.76461	3.90066	32.2561	1.98775	3.2146	2.13886	7.30094
BCAT1	60.2366	136.728	33.907	18.3358	35.1115	69.4032	37.064	359.096	18.2122	39.0554	25.8322	64.9908
BCCIP	7.28268	4.59808	0.427929	2.60769	0.100109	0.267036	0.16709	4.74677	1.4268	0.304169	0.145139	0.583377
BCDIN3D	3.66832	2.21974	0.766204	0.926972	0.263314	0.554511	0.117193	6.31906	0.390124	0.442036	0.371289	0.593657
BCKDHA	0.994968	0.257974	1.11924	1.65306	0.123965	2.04324	2.50245	2.68927	0.455213	1.71598	0.392349	1.04494
BCKDHB	10.7923	5.10283	3.16806	4.95727	0.551027	3.36202	1.55198	6.62671	1.53636	3.0464	2.7322	3.54419
BCKDK	11.5411	22.2743	7.71339	14.1488	4.05496	17.2321	5.61193	33.0467	6.59027	12.6465	8.08696	13.1903
BCL10	17.4732	10.8695	3.86306	4.56305	0.919109	2.05692	1.37207	7.14535	1.0981	1.70054	0.924865	1.63277
BCL11A	55.219	91.6633	6.81702	10.7433	7.38174	228.061	6.2118	13.6696	9.91611	8.72734	5.03878	5.14307
BCL11B	43.5383	114.887	17.3936	13.4755	2.9827	57.2796	4.34479	19.9759	10.8354	9.42985	4.53211	9.64878
BCL2	4.48993	2.47475	0.773579	5.19311	0.169932	0.086647	0.456344	3.51049	0.468892	0.332974	0.707376	0.595189
BCL2A1	5.2794	2.54872	1.82777	4.42984	0.336473	0.372157	0.457898	2.17052	0.37787	0.496304	0.622497	0.843472
BCL2L1	3.9963	2.86233	1.99072	3.62696	0.469391	0.752444	0.694999	3.23599	0.421361	1.17757	0.70514	1.46467
BCL2L11	5.35736	5.39102	2.83438	6.87555	0.729271	2.19802	2.01376	8.5865	1.86067	2.07266	1.77924	5.25424
BCL2L12	34.8096	43.9404	24.9929	44.6253	10.3887	39.4494	12.4198	48.0915	9.84907	16.3821	26.9534	29.8631
BCL2L13	30.6839	33.1839	19.1502	53.1459	6.47988	16.2559	14.3642	85.5776	14.68	23.0744	12.7197	36.3713
BCL2L2	3.39429	1.08644	0.962794	0.172368	0.079197	0.224814	0.066818	0.264097	0.16715	0.269493	0.152759	0.064368
BCL3	2.1833	1.84852	0.858286	0.617874	0.11279	0.420552	0.214924	0.002426	0.240761	0.282246	0.160516	0.195491
BCL6	11.1025	3.40152	2.56672	0.901272	0.232332	0.758006	0.191537	0.893364	0.437219	0.735421	0.565013	0.556563
BCL7B	18.2767	5.23626	3.69047	2.55515	0.365265	0.873262	0.299166	0.896705	1.05793	0.566054	0.673304	0.980906
BCL7C	24.6226	7.84929	7.5276	2.80318	0.454302	1.91433	0.431272	1.21946	1.19526	0.980669	1.67757	1.49768
BCL9	18.7892	7.49441	7.97979	3.64757	0.354319	2.54673	0.953586	2.78697	2.09794	1.65681	1.43602	2.39896
BCL9L	19.1137	11.0759	1.2046	8.55422	1.51632	16.0534	3.31407	14.7407	12.6792	10.0649	5.77378	4.49335
BCLAF1	22.3087	30.6754	16.5173	17.0017	2.59298	42.1368	4.29649	24.1899	10.5104	9.7919	6.81246	8.6813
BCLAF3	19.8518	163.579	8.20436	8.44936	13.7124	21.931	4.16559	18.9229	15.7729	10.77	7.25795	21.4412
BCOR	1.2234	5.22778	0.91985	3.71625	0.332925	0.465728	0.209471	0.866551	0.479454	0.369631	1.02563	1.6776
BCORL1	5.6607	5.71641	4.96808	3.13053	1.05903	4.43235	0.508612	1.28789	3.85571	5.39576	2.11357	3.89113
BCR	0.403616	3.11649	0.608696	0.36445	3.72851	104.668	5.88976	28.7235	1.8766	1.82607	1.68797	2.66985
BDH1	0.504959	3.08924	0.858523	3.15351	0.341245	2.64592	0.074241	0.473478	0.828264	0.697344	0.68384	0.946197
BDP1	4.33157	9.88908	2.88825	4.14144	1.37947	10.0647	1.62049	4.53609	1.6307	1.93247	1.99593	4.18753
BECN1	2.31345	3.0644	0.88908	0.884585	0.554762	1.10665	0.653308	0.164785	0.118813	0.257302	0.214315	0.824035
BEND2	86.518	114.159	35.672	42.4503	23.8978	98.142	25.3067	92.4593	34.343	41.1218	28.0901	53.4565
BEND4	0.523288	2.09918	0.455454	1.83835	0.093886	0.262544	0.027236	0.236177	0.551894	0.416839	0.356787	0.568191
BET1	3.49497	6.20719	2.16026	3.15123	0.940036	2.76795	0.296427	1.97742	2.02415	2.61388	3.05212	3.54418
BET1L	17.1486	17.6258	16.2667	10.6306	1.29903	7.71705	1.0662	3.90275	3.99285	8.24215	5.20377	7.50909
BEX4	35.8179	30.2507	24.2565	11.1511	4.85163	10.0148	0.767156	6.19332	8.00849	13.39	13.8747	15.6516
BFAR	69.8993	120.204	58.9317	72.6247	22.1344	90.4245	9.82497	41.6513	43.6542	52.1209	36.2521	47.1929
BHLHE40	4.55582	0.644267	1.31609	1.86492	0.958751	0.892023	0.614943	0.868537	0.295104	0.30106	0.776044	0.949255
BHLHE41	21.6372	0.232036	3.95453	7.03167	0.01375	8.33093	0.195994	0.048075	0.095205	0.189824	0.43181	5.90204
BICD1	17.2105	37.6576	15.215	33.9032	16.3675	30.4333	14.8423	42.2271	16.8861	21.3275	17.0695	27.284
BICD2	0.279468	0.707214	0.185099	0.29328	0.153058	0.57256	0.272334	1.55837	0.14398	0.312962	0.227021	0.342152
BICDL1	10.7781	6.79249	4.00331	0.926808	0.296003	0.26747	0.24311	0.137264	0.170693	0.952417	1.42685	1.75254
BICRA	4.76208	7.99352	3.55401	1.41766	0.507563	1.06633	0.495753	4.19017	1.21641	1.66696	1.3984	1.82957
BICRAL	53.5846	42.2447	27.1414	17.3831	8.81891	14.4518	4.88096	14.5525	15.4955	16.1709	4.13879	20.2227
BID	55.9687	106.352	32.4358	13.7521	6.46494	27.022	16.8843	59.3925	18.7472	29.8975	20.1188	41.5238
BIK	2.81621	5.66572	1.6848	2.76427	0.778085	1.42253	3.69044	17.6459	2.4219	3.0793	2.75341	8.22822
BIN1	0.346292	2.8675	0.63113	0.295541	0.144293	0.373377	1.30185	7.4195	1.04604	1.82368	1.35762	3.28148
BIN2	3.29404	3.3446	2.67549	1.35142	0.475135	3.1268	0.082131	0.884224	1.26863	1.29776	0.943709	1.59223
BIN3	0.075385	1.17178	0.270801	0.339173	0.027507	0.10464	0.041209	0.701173	0.159438	0.08272	0.033204	0.204685
BIRC2	2.80774	7.73147	1.47007	7.94027	0.125919	1.86955	0.260223	0.950923	1.43599	1.47984	1.22931	2.64084
BIRC3	1.71271	2.80794	1.59683	5.27042	0.093782	0.049889	0.231074	0.998396	0.654841	0.371004	0.56789	0.71524
BIRC6	2.54952	0.3569	0.380694	0.520146	2.30017	3.55943	0.586839	0.589119	0.272672	0.377368	1.29506	2.88638
BLCAP	7.113	27.8275	5.0622	18.0284	7.00826	8.93237	1.03898	1.90615	3.15423	0.69973	0.865103	4.40048
BLK	37.7134	27.6532	20.9371	49.6791	5.60411	11.3018	4.53578	19.8817	6.2331	10.1735	7.12474	12.9401
BLMH	1.61697	1.04773	1.11263	1.99681	0.008825	2.14871	0.003084	0.011393	0.231474	0.559282	0.011275	0.005167
BLNK	6.51487	3.7579	0.571885	1.45604	0.384022	0.059809	0.061843	2.53277	0.265585	0.300516	0.060978	0.08322
BLOC1S1	0.413638	0.840587	0.018665	0.023772	0.006334	0.003643	0.013725	1.13509	0.003925	0.032839	0.028651	0.158297
BLOC1S2	5.34237	1.35082	1.59449	1.12759	0.004962	0.13101	0.119688	0.371173	0.100136	0.200201	0.233773	0.519326
BLOC1S3	5.63241	2.8792	1.76012	2.89973	0.209254	0.565236	0.479606	1.23414	0.535833	0.616294	0.650745	1.24089
BLOC1S4	5.24588	2.76932	2.27723	4.34094	0.107049	0.769196	0.461496	1.70827	0.395436	0.851783	0.773447	1.48914
BLOC1S5	6.04429	5.9598	2.07071	3.58661	0.226569	1.41733	0.665023	2.78552	1.07914	1.3686	1.32197	1.89285
BLOC1S6	5.2232	2.2549	3.62932	12.2531	1.02794	2.63555	0.165868	0.957011	1.55492	2.30131	0.417182	2.12001
BLVRA	21.5962	29.1011	13.7587	33.4454	3.3653	17.4318	6.76773	29.3877	9.38603	12.6832	10.4026	20.8338
BLVRB	0.196778	0.11347	0.097647	0.20935	0.032933	0.089303	0.07876	0.368867	0.029774	0.057588	0.158066	0.060327
BLZF1	3.9061	21.5021	3.47212	7.65599	1.31751	0.851335	0.348118	5.58798	1.27488	1.08274	1.53029	1.95272
BMF	19.0019	7.53042	13.6116	28.8589	3.45785	6.90524	2.27432	8.53773	2.32484	7.37885	2.07364	4.37785
BMI1	1.51597	1.00872	6.28402	10.8101	3.01991	15.6901	0.035041	5.41564	3.23166	0.115178	5.91793	0.250885
BMP2K	3.85028	3.55199	1.26272	4.26217	0.156057	0.776375	0.247302	1.33714	0.753638	0.523093	0.755481	0.914122
BMP6	16.916	3.41799	0.710134	1.42737	0.118289	0.444238	0.420959	0.245144	0.16092	0.6416	0.263602	1.19641
BMP8A	9.86661	5.07659	3.65089	5.16259	0.548182	1.72482	0.462237	4.62045	1.42765	2.12654	1.26106	3.31326
BMP8B	5.03251	10.3954	5.13527	15.7279	1.62447	2.97843	1.28696	7.78098	2.03974	3.38143	1.8025	5.54019
BMPR2	4.33892	9.87229	2.81227	10.7862	1.32211	6.25443	0.918607	4.01229	2.32232	2.12948	1.48234	2.96419
BMS1	1.43246	4.27114	1.2708	1.01805	0.152545	1.73169	0.251952	0.263328	0.493552	0.693284	0.71931	1.17632
BMT2	4.41394	10.7915	2.98242	7.92464	0.154445	3.90445	0.635327	1.17631	2.42693	2.07172	1.69462	4.27887
BNIP2	32.9118	84.944	14.457	23.605	1.91305	33.2655	3.47223	10.6365	16.0219	8.59295	8.06428	23.6048
BNIP3	0.395437	1.36073	0.49545	12.7825	0.163842	0.335515	0.173923	0.218786	0.225219	0.620232	0.242247	0.320633
BNIP3L	72.4274	64.8646	44.4304	42.1462	76.6693	59.3041	55.2737	64.172	46.88	51.8757	33.5808	61.4031
BOD1	0.975372	0.5312	0.440401	0.856833	0.093251	0.515232	0.182258	0.320414	0.223508	0.545485	0.073291	0.443408
BOD1L1	2.57968	4.05897	0.944877	3.74203	0.50145	0.32537	0.075095	1.85365	0.302189	0.361574	0.5483	0.458039
BOLA2	1.38712	1.67035	0.798786	2.39247	0.259371	0.705841	0.162241	0.714332	0.953552	0.398111	0.597071	1.37614
BOLA2B	8.31777	10.4481	10.0162	15.5996	1.84957	3.21456	0.594805	7.41245	3.65684	4.07451	3.14202	4.92549
BOLA2-SMG1P6	0.449719	0.747501	0.424695	0.576828	0.013139	0.056391	0.072875	0.124844	0.068639	0.087544	0.054549	0.288594
BOP1	0.602428	1.19154	0.303952	1.78387	0.100164	0.913056	0.338258	0.708334	0.175114	0.288561	0.220703	0.577613
BORA	0.475583	1.38537	0.717051	0.675014	0.307306	0.561052	0.240844	0.170876	0.309797	0.427426	0.187263	1.21614
BORCS5	1.24301	2.76981	0.316445	0.255046	0.62396	0.802509	1.14523	1.86452	0.418581	1.4639	0.680351	1.39954
BORCS6	1.47507	4.11107	2.09709	4.4243	0.421616	1.74591	0.87141	2.11426	0.782213	1.97779	1.25387	3.14036
BORCS7	2.06554	11.3577	2.03768	7.3492	1.88898	1.43096	5.87466	4.2446	0.993179	2.98036	3.76519	4.63565
BORCS8	16.3848	17.3731	7.02764	13.5541	11.7454	15.2433	12.916	12.0657	4.32962	9.12622	8.63577	8.85825
BPGM	35.1703	31.4545	30.5343	49.7862	27.9943	36.16	22.1938	26.9028	17.7478	25.9381	16.0865	22.9635
BPI	0.808426	0.440088	1.32562	0.779368	0.129034	0.396464	0.076202	1.52409	0.080693	0.972238	0.419169	0.151592
BPTF	2.90968	8.00346	2.12762	10.841	1.49972	3.86313	2.50839	11.538	2.932	5.6129	3.43005	5.12981
BRAF	7.19175	7.65839	0.228874	17.3355	0.905474	2.48825	1.47056	24.3542	0.685879	7.24573	0.92461	7.48676
BRAP	82.8955	3.52909	71.3321	41.1911	83.9673	75.0803	70.6897	59.4883	61.7281	17.3121	41.7958	59.8604
BRAT1	0.529087	0.644085	0.34213	0.618569	0.532064	0.337854	0.138556	1.78815	0.764424	1.26381	0.075678	0.232768
BRCA2	45.2	50.8947	23.8335	31.7771	28.9508	40.9697	12.6519	15.851	15.922	13.8344	15.2702	23.083
BRCC3	19.0338	21.9279	8.97154	49.3239	2.1441	14.8169	3.76745	14.0219	7.68767	8.41157	6.72511	11.1307
BRD1	0.298768	1.92564	0.889798	0.98765	0.282784	0.859365	1.24345	8.15172	0.111131	1.32049	0.069841	0.177426
BRD2	2.40548	1.9791	1.45749	3.29985	0.142295	0.205555	0.228286	1.28239	0.377853	0.352777	0.391551	0.994538
BRD3	3.62816	7.79491	2.04224	10.179	1.28703	3.95876	0.698496	2.54188	1.88722	2.21765	2.40784	4.03165
BRD3OS	8.89936	15.6261	5.95643	17.8219	0.88775	7.41717	1.1902	4.80376	4.52109	5.56439	3.69442	9.22965
BRD4	0.875697	0.430765	0.281359	0.932767	0.044148	0.183392	0.037034	0.364122	0.175493	0.450229	0.212077	0.354839
BRD7	10.6574	15.5505	3.44028	21.0595	2.09089	20.2964	2.65482	4.23488	4.1484	4.68296	3.31217	7.30434
BRD8	2.29662	5.14646	1.86199	3.86091	0.580902	2.70103	1.08679	5.79721	1.35602	1.34786	1.07343	3.10278
BRD9	2.8511	6.14216	1.62746	4.9343	0.835471	1.7365	0.61268	3.39193	1.6303	1.66389	0.717518	3.11579
BRF1	3.31989	8.54612	3.52094	9.67394	3.45018	6.0089	3.62991	17.6959	3.67558	3.75309	2.92342	5.39802
BRF2	3.78718	10.5241	9.94051	16.3471	2.06229	4.53347	0.601849	3.78496	2.68559	4.76054	2.07805	6.1578
BRI3	0.602436	0.505767	0.628819	1.94783	0.219744	0.097682	0.082071	0.914939	0.319606	0.235276	0.049734	0.445501
BRI3BP	2.21199	4.36719	2.82871	10.8983	0.187038	0.98265	0.502235	1.51529	0.871634	1.41172	1.12057	1.87679
BRICD5	2.768	3.31507	2.7769	11.6541	0.191981	1.46924	0.610997	0.880875	0.406677	1.97076	1.65156	2.29348
BRIP1	84.0367	93.4601	40.6445	26.3077	38.9072	55.0487	36.4736	219.756	24.0339	34.2095	30.785	54.382
BRIX1	1.13705	1.88393	1.5932	3.92769	0.074916	0.652926	0.039819	0.871343	0.470525	1.1613	0.880922	1.0747
BRK1	3.02484	8.55168	3.08128	12.2483	0.516914	4.80451	1.22425	3.38014	2.45604	3.14518	2.43598	4.72332
BRMS1	2.57669	4.57197	2.15757	5.12534	0.743826	2.48759	0.343289	1.59985	1.02619	1.92104	1.03735	2.16667
BROX	12.3969	18.5097	9.57021	23.6603	5.10063	7.26735	2.62632	12.6912	3.46583	7.1112	4.45603	9.03778
BRPF1	0.110562	1.66379	0.308932	2.2994	0.243993	1.53257	0.624326	1.30781	0.373522	0.69856	0.765983	1.38621
BRPF3	1.38272	4.02884	1.02797	3.62287	1.24217	1.01435	0.958569	4.18557	0.723951	1.19927	1.32135	1.77996
BRWD1	2.67369	1.1377	0.376031	1.14072	0.275967	5.24884	3.39584	4.98231	1.08007	1.07983	1.05372	3.56841
BRWD3	14.5598	26.9644	4.70537	16.8851	5.98505	16.3743	8.07534	26.7702	4.67788	8.41043	7.28521	27.6796
BSCL2	0.598478	0.449663	0.228043	0.099399	0.004411	0.077811	0.005466	0.078478	0.263276	0.106522	0.156854	0.229573
BSDC1	18.3114	18.2834	13.3408	25.56	4.93608	6.27238	2.28459	19.6562	6.17195	8.41581	4.92245	8.94338
BSG	12.2892	15.9597	10.2921	18.9909	0.917354	5.59954	5.25735	20.2677	3.81886	8.30941	4.65513	10.3042
BSN	39.7636	81.146	38.2349	77.46	19.1	48.8453	35.6964	248.958	28.3944	57.1912	35.8385	79.6663
BSPRY	0.273149	2.67268	1.39414	0.575269	0.511169	1.12654	1.32395	4.19494	0.709925	2.25794	1.36465	1.60357
BST1	4.36994	1.15533	2.11611	3.41442	0.543206	0.768887	1.07477	5.02408	1.04073	1.30909	1.76442	3.64368
BST2	9.19137	19.153	7.73524	8.15431	2.6872	2.63779	3.94036	20.497	6.87233	6.26026	4.51749	5.81556
BTAF1	4.77171	10.3072	5.04523	9.17458	1.03649	2.36034	3.07544	10.7996	1.77902	5.15863	3.89466	6.23801
BTBD1	0.08225	0.189035	0.302073	0.598201	0.155662	0.198168	0.085561	0.445775	0.213967	0.177368	0.211369	0.291328
BTBD10	0.469869	1.84593	0.311893	0.190619	0.096329	0.750402	0.085749	0.445734	0.234067	0.142913	0.051619	0.060018
BTBD11	18.5269	30.2879	15.4782	28.8172	5.73749	14.9373	3.72449	12.6149	7.4063	10.3718	7.86677	11.8447
BTBD19	3.24331	14.4405	1.73187	30.9878	2.00115	15.4688	1.10921	5.03521	5.84785	5.07765	5.47766	8.28733
BTBD2	2.93432	9.7136	5.1085	12.2419	1.72199	4.56403	0.906137	3.20757	2.39108	2.97874	2.04321	3.2266
BTBD6	13.4324	2.44575	2.25325	11.3156	1.97074	5.67611	0.384065	1.31398	2.98952	1.38213	4.32055	2.19717
BTBD7	0.202615	17.4689	8.40266	1.80107	3.03111	6.52359	3.13412	14.7859	5.56023	7.6917	0.170334	10.8914
BTBD8	42.0577	32.0961	22.0782	45.4914	7.45951	22.6288	5.25661	25.6926	10.0408	12.1985	11.4653	16.7788
BTBD9	2.88534	1.1	0.347505	2.02605	0.142794	0.229258	0.412899	0.504959	0.094445	0.625929	0.15065	0.703415
BTD	0.296685	1.22554	0.146653	1.17115	0.096169	0.34201	0.28553	2.56434	0.083722	0.112868	0.124272	0.99037
BTF3	7.13982	3.11478	1.87652	2.7861	0.504001	0.555714	0.273882	1.29696	0.361151	0.652058	0.425725	0.143602
BTF3L4	1.56796	1.38762	0.751003	0.766429	0.095786	0.367942	0.175795	0.658778	0.261919	0.559764	0.111248	0.430075
BTG1	3.72892	12.8575	4.1698	13.0875	2.2154	10.2945	0.073397	4.68771	3.44721	5.54008	2.79653	5.73246
BTG2	10.2851	21.0672	10.18	31.0905	1.41623	16.0389	1.96889	4.13216	8.1524	9.74831	5.87944	11.8138
BTK	1.02704	0.423903	0.531347	1.27045	0.014836	0.371705	0.079723	0.167586	0.165845	0.088901	0.080183	0.136338
BTLA	2.21776	5.4833	1.60313	8.12033	0.427083	5.35341	0.304048	0.561945	0.966163	1.70365	0.985295	1.88992
BTN2A1	0.535446	0.632767	0.526764	0.360659	0.077376	0.285676	0.086919	0.297446	0.130462	0.175834	0.210377	0.353336
BTN2A2	76.0666	1.28433	1.1492	0.580778	12.2236	0.372979	0.08803	0.99601	0.208383	0.495446	0.173902	0.365607
BTN3A1	1.10903	10.8651	2.75866	1.2735	0.639781	1.83056	0.733971	4.95558	1.43619	2.00609	1.15409	0.561676
BTN3A2	1.30142	3.71087	1.3517	0.671918	0.094209	0.389127	0.378823	2.13872	0.484178	0.463114	0.661506	0.602485
BTN3A3	8.02665	25.664	5.07925	3.05787	11.3182	6.70817	1.78651	8.10203	3.49579	5.50149	2.65319	10.7507
BUB1	79.3953	228.488	51.8916	31.3109	3.55793	86.041	30.3085	172.462	30.7931	37.2686	36.6292	58.2989
BUB3	0.609627	1.22483	0.127915	0.085012	0.589752	0.206436	0.968096	4.5804	0.107317	0.466104	4.7742	0.203764
BUD13	33.9047	53.3757	32.3031	26.8435	38.4515	156.144	41.1685	199.625	31.6506	41.8231	22.6145	57.5797
BUD23	38.5373	61.292	20.2845	3.44724	6.21913	7.9381	23.7237	133.86	10.2921	23.3955	13.2007	32.5455
BUD31	9.53027	5.68676	2.62734	2.29118	0.758501	2.40158	3.24198	11.4678	1.03294	4.55482	4.66857	4.45552
BX088645.1	65.5826	61.5074	47.5511	122.556	29.5839	36.484	21.0291	23.5115	24.2021	39.6904	26.1499	28.985
BX255925.3	13.4268	18.9902	8.03627	33.9414	2.04428	3.16237	1.28904	5.36093	5.6433	5.87537	4.799	7.13893
BYSL	4.86024	4.59256	2.15766	17.9903	0.889281	1.42329	0.263699	0.783599	1.32092	2.40299	1.35328	2.08746
BZW1	8.64882	12.9496	7.5897	35.7672	1.49873	3.24123	0.829362	3.19836	2.39092	3.86163	3.17827	4.32325
C10orf105	21.0341	43.5421	26.1946	84.1058	7.25362	16.9397	3.42363	13.6275	14.8518	19.9105	11.3649	16.9754
C10orf143	47.4588	74.0209	25.9199	5.79857	13.5649	23.4218	16.4135	137.056	11.1646	17.7569	18.9885	27.9182
C11orf1	2.1392	11.8193	3.51802	7.21947	4.91103	8.07719	2.05556	9.23771	1.85592	6.3034	2.15199	4.55422
C11orf21	1.83573	18.2658	4.40969	4.33489	2.01087	7.0333	4.49141	39.901	3.36107	13.1665	10.5444	16.6736
C11orf24	13.0756	34.8473	14.276	15.6431	15.4311	14.8729	6.85981	27.4626	8.4914	17.0856	12.1945	18.3121
C11orf49	1.18858	0.065595	3.76507	6.36219	0.34515	0.1544	0.400951	0.008965	1.42595	0.045506	0.449197	0.169673
C11orf54	4.62885	6.80941	8.54385	0.542363	2.4425	4.75554	0.298007	0.512378	2.64609	1.87649	0.719143	2.17311
C11orf58	8.2446	6.36098	4.37658	3.93843	1.2993	2.54757	0.311381	1.81516	2.99246	4.10462	3.40382	3.5094
C11orf68	6.10687	14.9052	3.40415	9.31572	2.12909	4.38505	0.846799	2.2006	2.63662	4.49326	5.52377	3.76518
C11orf71	8.9074	5.87798	4.27889	0.197148	1.42898	3.77073	0.761894	0.219751	3.01132	0.759461	0.416998	4.19344
C11orf80	8.67647	13.9108	3.89945	7.81339	2.44373	7.16184	0.814248	3.1716	2.10769	5.75058	4.45591	6.13716
C11orf95	15.9007	14.3702	8.42115	6.60685	1.61245	4.52055	0.789496	0.378117	5.9341	6.4575	5.2092	6.20141
C11orf98	12.3818	11.4455	5.90727	3.95728	1.25439	4.75901	0.715444	1.608	2.71039	5.90287	4.54255	10.0803
C12orf10	45.7713	44.2182	25.7185	25.4138	15.0002	21.2355	5.01312	50.8293	13.654	19.1562	19.152	20.1252
C12orf29	2.15413	0.381497	0.813568	1.31361	0.056819	0.326391	0.030785	0.860423	0.170916	0.299074	0.034461	0.171789
C12orf4	1.73791	1.36454	0.964027	2.87258	0.448662	1.63319	0.527046	0.966457	0.64329	0.875022	0.642069	0.312538
C12orf43	2.68617	5.02105	2.97008	6.93428	0.818996	2.24669	0.808807	1.6493	1.76227	1.85763	1.22614	2.5921
C12orf45	0.379636	0.923078	0.481015	0.854348	0.027263	0.5734	0.047894	0.103738	0.165143	0.24805	0.154366	0.167344
C12orf49	4.31492	4.90774	2.37527	5.17613	2.82357	10.1414	0.85243	2.50676	0.925785	1.16738	1.49151	2.44484
C12orf57	19.0762	6.25171	9.01147	11.8921	3.508	7.12624	1.97989	6.81867	1.19748	3.44352	3.79531	5.32395
C12orf65	20.3411	36.1726	10.1146	2.96718	4.70716	35.8815	2.26127	9.29485	4.76232	4.36534	5.11251	8.52715
C12orf66	4.97363	10.994	5.69679	19.2047	0.811783	5.17146	1.53664	5.85064	3.23414	4.16585	3.235	5.69416
C12orf75	11.19	16.5049	6.99784	53.4427	0.819119	11.4784	1.20321	3.40383	4.42742	5.89111	4.02993	8.86072
C12orf76	1.14523	0.143721	0.769049	0.421016	0.011184	0.016257	0.696966	1.86387	0.903017	1.27995	0.024133	0.659436
C13orf46	0.375229	1.45981	1.09733	2.75498	0.154932	0.962991	0.485433	0.814178	0.312387	0.547937	0.426555	0.929078
C14orf119	2.11408	1.22444	1.3179	2.78589	0.341372	1.32493	0.414485	1.32796	0.223922	1.27784	0.445778	1.09723
C14orf132	8.77037	6.27684	1.84308	4.07073	0.332091	2.15461	1.09549	5.51614	1.20702	3.01025	1.86497	2.92523
C14orf93	8.12755	14.5725	7.79338	14.0216	1.34756	8.70314	3.46063	6.95264	4.62894	6.82715	5.19863	9.75774
C15orf39	1.48195	1.68023	3.55877	4.96402	0.265526	0.57585	0.392565	1.6092	0.388568	0.922485	0.256927	1.36077
C15orf40	15.0311	20.7676	12.2523	16.0613	3.86224	21.6692	0.745294	9.2458	8.14421	7.96989	5.42424	13.0865
C15orf61	41.8124	42.7448	31.9549	33.9484	5.01834	17.0911	2.88592	8.13853	14.0973	17.3449	9.94596	19.0066
C15orf62	0.888339	2.21409	2.54326	6.40964	0.186623	0.964021	0.306618	1.60932	1.20664	0.939767	0.38196	0.000426
C16orf54	1.18697	0.426418	1.57686	0.095185	5.99855	2.74127	2.86097	1.20992	1.83302	3.10193	1.947	1.38793
C16orf58	0.553838	1.5703	2.25974	0.831256	0.79386	0.435647	0.532839	0.685197	0.275276	0.248174	0.682011	1.69343
C16orf70	19.6632	23.2501	21.402	3.11955	1.72932	12.914	1.52711	8.43238	7.63771	18.7168	5.54705	11.5799
C16orf72	34.4528	67.1596	13.2742	3.07323	62.8529	90.398	163.517	753.224	61.3379	140.565	82.8513	194.247
C16orf74	3.56941	0.436347	1.34144	2.35395	0.159734	0.16991	0.054367	0.060177	0.198226	0.417725	0.312567	0.192532
C16orf87	3.62738	5.61953	2.87695	6.6797	0.047984	1.62279	0.318867	0.358562	1.44803	1.26404	1.81518	4.05312
C17orf100	6.17901	13.6483	6.25384	17.8414	1.04661	7.10668	1.4645	5.943	3.99875	5.428	3.23471	6.00787
C17orf49	13.7611	9.21733	6.18074	8.03621	2.57578	4.17904	2.05824	8.16013	2.35094	4.09013	1.58874	4.27082
C17orf51	49.5479	41.4024	27.9339	38.1552	19.709	20.9558	10.4844	42.3271	12.609	18.8971	14.7668	22.0891
C17orf53	2.37845	4.45026	0.518823	0.17664	0.057416	0.042265	0.102759	1.16891	0.047922	0.10947	0.178489	0.090909
C17orf67	2.1624	2.40293	0.924374	1.08272	0.332792	0.3825	0.52047	3.31633	0.213478	0.587768	0.391764	0.448707
C17orf75	27.8588	23.8317	12.2818	11.3138	3.75517	3.29939	4.45752	25.5024	2.73245	3.00463	3.56471	5.3283
C17orf80	14.667	27.525	9.26245	29.6199	2.21815	6.35526	3.13352	27.8411	10.9934	12.8193	10.606	8.35163
C18orf21	7.15491	8.88729	3.34598	4.64603	2.46335	6.40858	7.84122	34.6936	2.80997	5.22711	2.8662	10.8567
C18orf25	3.22014	6.68231	18.3905	13.31	0.855046	6.24393	11.0356	28.1193	3.1243	1.6608	1.7503	13.0037
C18orf32	113.796	142.71	51.0103	69.887	39.3049	54.0607	48.5882	347.124	25.6524	41.5628	36.77	103.948
C19orf12	0.625392	0.44497	0.277726	0.163366	0.028141	0.232957	0.052453	0.203713	0.180356	0.23835	0.239049	0.33163
C19orf24	29.0002	34.4406	19.8641	27.1228	1.8738	14.7236	3.41492	5.77948	10.2779	12.4534	9.13923	13.2842
C19orf25	1.86499	1.62216	2.08089	0.166568	0.885266	0.280702	1.17287	2.61118	0.99736	1.72006	0.723204	1.31686
C19orf38	1.54523	2.48536	0.582028	0.116366	0.491329	1.12368	1.31288	14.6021	1.02658	2.64788	0.98818	2.80345
C19orf44	5.41472	13.0311	1.19482	1.50057	3.28537	4.87922	7.12977	59.4301	4.58056	7.51682	7.85981	12.6343
C19orf47	0.657006	0.290878	0.358128	0.588485	0.080984	0.193158	0.040595	0.265854	0.113761	0.082077	0.081823	0.315492
C19orf54	16.6	41.0155	17.0632	42.0147	6.34262	26.284	6.79037	38.1173	12.6092	19.9156	14.6471	24.3167
C19orf66	1.00012	0.285971	0.057926	0.071031	0.143297	0.277557	0.052156	0.553037	0.695983	0.05291	0.198555	0.410572
C19orf70	0.801969	0.483092	0.353418	0.630205	0.210227	0.208385	0.160474	0.738209	0.184815	0.246292	0.190044	0.466825
C19orf71	1.37161	1.04961	0.599296	1.70632	0.095097	0.183121	0.439053	2.47553	0.132887	0.381062	0.282706	0.616389
C1D	2.71286	2.86036	1.66381	3.21799	0.279455	1.04595	1.49568	5.64371	0.981576	1.54597	1.30289	2.99618
C1GALT1	21.0009	27.391	16.2014	22.5403	7.85696	20.2841	12.9468	60.6939	11.2253	16.9269	12.657	25.171
C1GALT1C1	176.304	148.527	95.9095	110.618	76.3439	124.261	88.7674	186.306	51.4254	77.1793	79.0312	102.621
C1orf112	1.10409	0.060659	0.024055	0.338922	0.017862	0.028687	0.019455	0.029754	0.02113	0.016126	0.007343	0.013565
C1orf115	1.90162	3.475	3.54324	2.75426	1.69719	3.27267	1.76624	1.43124	0.531704	1.14973	1.98782	0.315049
C1orf116	2.07827	2.13937	1.50322	1.90609	0.133098	0.842995	0.496011	2.126	0.629525	1.46141	1.00594	2.21963
C1orf122	69.9537	73.2953	40.0775	51.8235	18.3572	52.2621	16.0684	95.9322	22.1515	30.5968	26.698	46.07
C1orf123	12.379	33.4419	18.9494	26.3015	6.05354	18.2131	10.2802	21.0113	13.2361	7.77353	10.7206	18.6207
C1orf162	52.3565	40.5052	20.7943	33.1342	18.6314	49.8747	9.21733	38.3949	22.0317	18.4235	23.2985	37.8312
C1orf174	79.4908	71.7823	34.9831	91.0991	7.19797	34.5448	7.31009	30.5859	20.8048	26.087	18.3146	31.0813
C1orf189	0.672613	0.817561	0.455958	0.688629	0.023566	0.090497	0.017295	0.09869	0.1164	0.085883	0.106171	0.144903
C1orf198	8.71052	4.52664	7.28694	11.3436	3.59053	9.56357	1.79878	7.41793	1.99447	6.63282	3.29795	7.55967
C1orf21	0.487815	0.407734	0.742023	0.734321	0.023089	0.055407	0.103985	0.339607	0.478236	0.38067	0.113922	0.25071
C1orf216	0.039806	0.064313	0.009728	0.138608	3.07306	5.3888	0.000665	18.1863	3.10727	0.028765	0.352869	0.597026
C1orf226	0.998499	1.90977	0.745447	4.49076	0.190093	0.615375	0.498404	2.48346	0.467266	0.625941	0.390203	1.06741
C1orf43	4.0139	2.65454	2.57177	6.06275	0.317509	0.468791	0.119628	1.36339	0.916064	1.93463	0.624145	1.17189
C1orf54	38.4561	41.7019	23.6156	39.1297	3.49912	12.9984	4.3382	3.93407	9.38292	13.9819	11.1469	19.9642
C1orf56	18.3362	23.6175	12.0253	20.5895	3.48386	15.5551	7.23396	30.4516	8.29364	12.3418	7.94901	15.7533
C1orf74	1.05589	0.577936	0.931339	1.32046	0.123259	0.514856	0.206771	0.323823	0.098983	0.281523	0.22735	0.551134
C1QA	1.99517	2.74062	2.0615	4.76897	0.138632	1.27689	0.224566	1.41745	0.515944	0.591752	0.251052	0.67157
C1QBP	1.24836	2.0779	1.73451	0.7404	0.467233	0.924425	0.412187	1.09745	0.655775	0.434205	0.567471	0.950668
C1R	24.2438	39.5821	18.0834	39.0419	3.59041	33.9104	6.16095	21.7262	11.0058	14.2956	10.0234	19.0081
C1RL	20.565	21.3681	11.4288	37.2722	2.1898	10.6389	1.56599	5.46284	4.399	5.97149	3.95352	8.12555
C2	0.708718	0.970918	1.42403	1.47574	0.073631	0.572568	0.128318	1.28441	0.295669	0.383103	0.543811	0.720488
C20orf194	1.18484	6.09556	2.81044	13.5229	0.372139	2.52331	2.50479	7.36866	2.37984	4.48488	2.9849	5.01806
C20orf27	0.848176	12.5492	1.25622	11.8016	0.895817	3.39871	1.87272	4.00427	3.55617	3.16014	3.00443	5.72052
C21orf2	0.454666	1.99025	1.00068	2.30115	0.04209	0.991121	0.244667	0.493833	0.400573	0.157571	0.124988	0.647396
C21orf58	2.97284	2.71133	1.6002	4.21828	0.226412	0.321207	0.167492	1.94265	0.554994	0.475634	0.207163	0.774766
C21orf91	0.860357	0.045818	0.096154	0.19614	0.027791	0.055026	0.000415	0.067869	0.018475	0.02651	0.199205	0.398647
C22orf39	4.57442	4.10623	3.08496	5.79018	0.751502	0.759836	0.575829	1.72188	1.65368	2.37944	1.05736	2.92608
C22orf46	0.546857	1.48603	1.02237	0.715308	0.647483	0.769158	0.601584	0.995015	0.296272	0.798278	0.518825	0.576482
C2CD2	3.25248	2.30638	1.89729	2.64916	0.254001	0.582009	0.223924	1.49995	0.281692	0.691197	0.359496	0.725524
C2CD2L	18.9043	27.0129	11.6881	47.2423	1.11051	8.35937	1.49138	6.31422	4.38208	5.09211	3.67882	6.32398
C2CD3	56.2441	62.3449	34.2822	41.3309	12.2291	35.8417	11.2176	56.0645	13.489	22.6788	18.4586	30.3317
C2CD5	3.94355	7.29619	3.55295	1.6956	0.427498	1.43912	0.228863	1.38958	1.36444	2.7363	1.45574	1.39884
C2orf49	5.60709	6.14336	4.99765	9.40039	0.305847	2.57815	1.26332	4.15277	1.35932	3.06867	1.99292	3.59716
C2orf68	7.93681	6.57537	3.39226	7.195	0.236813	2.89948	1.30131	5.79263	1.29678	3.27598	2.19371	4.21391
C2orf69	55.7697	108.469	38.4357	126.147	6.77903	65.6101	17.0842	55.7861	29.1637	48.0761	29.6153	52.1628
C2orf81	0.340927	1.01714	0.292709	2.61191	0.014443	0.163686	0.031013	0.066236	0.215232	0.071061	0.16814	0.247287
C2orf88	1.77607	1.00153	0.743553	4.41559	0.013301	0.19972	0.09053	0.31364	0.147735	0.268968	0.309241	0.710216
C3	1.01148	5.73411	0.519002	19.7635	0.338822	0.461518	0.357498	7.31314	1.49804	3.17657	1.18074	0.882725
C3AR1	5.69156	4.95904	2.01125	20.7829	0.16618	0.948985	0.207951	1.50629	0.901048	0.855588	0.790681	3.04765
C3orf38	23.8997	22.1415	14.428	53.8862	3.29587	9.63931	1.88462	3.15128	4.81748	5.85657	4.40198	9.14204
C3orf58	7.15373	13.4295	4.64013	4.78666	1.44605	7.35387	1.66395	5.10124	2.20985	3.32571	3.15997	4.12147
C3orf62	4.07759	8.69931	4.06431	11.3379	1.47532	5.73116	2.56182	17.7812	4.30997	5.23222	3.5758	6.91886
C4A	1.83973	3.41091	0.920004	11.5041	0.775946	0.962871	1.33713	3.66896	2.14516	2.11394	1.51549	1.90413
C4B	0.951569	3.48112	1.27316	0.506365	0.080767	0.2822	0.081233	0.161585	0.339039	0.098964	0.046281	0.197574
C4orf3	0.993482	0.751469	0.353759	0.050227	0.242718	0.91061	0.236537	0.422941	0.167083	0.342846	0.13706	0.168562
C4orf33	0.066249	0.296392	0.069422	1.94337	0.067243	0.168415	0.06953	0.150673	0.065918	0.083336	0.005399	0.092538
C4orf46	0.150368	1.53619	0.72317	15.6146	0.324852	1.43815	0.442134	2.22892	0.478074	0.473337	0.161941	0.3071
C4orf48	0.236215	0.888064	0.467862	16.1691	0.153463	0.758602	0.19754	1.36265	0.289418	0.313317	0.188515	0.456181
C4orf50	1.44692	4.96949	1.46674	34.7765	1.04737	4.5355	0.575216	4.7059	1.20326	1.51099	0.488903	1.16887
C5	0.560223	1.55795	1.028	38.6802	0.474458	1.55349	0.349613	2.75155	0.503088	0.486028	0.394353	1.84758
C5AR1	2.67161	13.4567	1.82552	9.13402	2.66834	1.12154	2.90986	7.28547	1.41899	2.99153	7.5464	4.11929
C5AR2	3.67125	10.9514	4.99585	21.478	2.36952	3.43421	2.49126	18.4994	3.73675	6.0718	4.53411	6.17022
C5orf15	1.28154	6.8235	2.60059	10.8276	1.01949	2.53971	3.28562	11.2865	2.91126	4.84449	4.43042	8.21391
C5orf22	4.33129	11.9211	6.98863	26.8173	2.13755	3.20347	2.71023	27.9279	3.96911	5.14748	8.19419	10.5973
C5orf24	8.62336	10.2823	7.25819	61.3861	1.68731	6.40997	1.95398	48.521	5.75687	11.6252	4.35459	14.6666
C5orf30	4.49369	14.128	10.6232	52.46	8.45059	15.6564	7.39879	77.4212	9.31283	15.3946	14.8715	23.6916
C5orf34	3.06277	19.8795	9.75939	40.2649	14.9155	8.74809	12.351	68.6382	11.6615	10.8094	16.6102	25.1866
C5orf51	14.1348	25.1718	15.3477	16.9131	1.70949	13.7049	5.16411	37.7865	12.0584	20.7693	10.1424	28.9879
C6orf106	0.306157	2.78414	0.355711	0.208617	0.268372	0.193732	0.997483	3.3699	0.777257	1.20693	0.873666	1.36338
C6orf120	5.27508	7.69266	2.61615	1.1191	0.888858	0.731464	1.07302	10.8415	1.11673	2.0324	1.56189	2.99455
C6orf136	2.56455	6.42429	1.63036	0.627314	0.918858	2.11998	2.45048	23.7013	1.44155	5.87635	2.81116	4.97961
C6orf163	11.9317	19.2322	6.79421	2.14551	2.51322	2.25389	4.58041	34.0951	4.31433	7.46636	4.67625	6.20807
C6orf203	12.0627	29.9169	8.57199	2.42368	1.68111	7.02985	3.2765	19.2064	4.45237	6.31638	10.2416	7.84316
C6orf226	17.4985	27.7156	11.6479	4.46499	3.8432	4.20177	7.23306	45.7247	5.33765	10.6712	9.21627	10.978
C6orf47	13.106	60.7779	20.0651	5.50765	6.4778	18.4728	20.3999	162.154	16.5515	33.7694	14.9518	42.1568
C6orf48	0.104186	0.227789	0.041496	0.006799	0.039886	0.05571	0.057484	0.248168	0.038765	0.126086	0.044083	0.141637
C6orf62	0.228258	0.931287	0.31282	0.051675	0.182343	0.373823	0.343383	0.714609	0.263252	0.24294	0.262595	0.64654
C6orf89	1.41758	2.12438	1.50929	2.26913	0.640186	1.33796	0.621425	1.02538	0.39769	0.348397	0.350243	0.87971
C7orf25	2.17262	4.45105	1.96001	1.6554	0.691427	1.12726	0.949944	5.82405	0.584964	1.00812	1.12066	1.76573
C7orf26	16.5398	21.9678	25.633	34.3848	0.548423	9.01595	1.59664	7.12979	2.67198	3.23125	2.61083	11.4686
C7orf31	31.7908	10.9023	13.9607	17.7863	5.58607	5.51196	14.9913	107.372	13.588	16.4239	19.4168	12.0655
C7orf43	3.74922	8.01364	5.71594	7.06555	2.58201	2.98762	1.38797	18.2107	2.00004	3.21975	3.98462	5.50768
C7orf61	73.9444	30.3802	34.7987	68.724	24.3167	65.8899	16.9286	116.769	38.0755	22.335	36.5468	50.2773
C8orf37	8.95788	13.501	4.74495	8.64068	0.970282	3.79243	0.768205	3.9511	2.1733	1.87785	1.81345	3.12364
C8orf44	1.96054	1.72649	0.942277	0.213995	0.142517	0.677839	0.126757	0.402733	0.332395	0.467265	0.415022	1.00991
C8orf58	15.0351	17.9987	12.8321	22.0304	2.39585	7.50394	2.01415	7.91046	4.96507	6.94104	5.08568	8.15054
C8orf59	1.51873	1.72573	1.18129	1.0968	0.228188	0.24779	0.29366	1.28644	0.207543	0.240093	0.101639	0.651183
C8orf76	4.01384	6.72227	3.03292	5.95976	0.481869	1.96087	0.50609	2.96008	1.04381	1.67437	1.02712	1.2562
C8orf82	3.15513	8.86084	4.39119	13.1619	0.946806	0.921897	0.332467	0.887048	0.272806	0.372594	0.654153	1.7249
C8orf88	4.74838	3.81028	4.70998	5.12059	0.668394	0.657856	0.329339	1.61127	0.69887	0.420496	0.773441	1.77123
C9orf129	32.124	22.1408	16.738	26.4242	3.45526	8.98174	1.27204	24.2322	6.99988	9.01728	10.377	11.548
C9orf16	137.563	98.9408	67.9896	123.495	17.5741	49.8919	10.9089	54.7639	22.9392	16.5035	13.6725	32.0333
C9orf3	0.018327	0.000489	0.00021	0.002492	9.1e-05	0.00142	0.058126	0.063101	0.001637	0.667507	0.000649	0.002337
C9orf40	18.3015	2.27623	14.8675	3.29036	0.12304	4.83236	0.195385	0.612156	0.278759	0.293933	0.359201	0.397793
C9orf64	10.0745	8.62763	5.42924	8.18895	1.90967	2.69347	1.64021	5.31521	1.95922	3.09219	1.65183	4.30745
C9orf66	15.6861	12.8477	7.53293	9.87509	0.572969	4.91045	3.02249	18.3356	4.38837	6.58302	1.31465	7.05024
C9orf72	26.6935	34.7615	22.8383	45.8155	2.98394	6.17764	4.00674	20.1326	9.60728	11.7046	6.22386	11.6503
C9orf78	251	246.971	150.3	335.635	50.5614	89.4049	45.9351	270.452	71.2282	111.107	77.8766	145.019
CA1	0.01607	0.264211	0.071044	0.10917	0.02223	0.184707	0.073433	0.729209	0.085582	0.064503	0.101121	0.095879
CA11	2.44003	2.22442	2.0137	1.30899	0.2259	0.63615	0.316221	2.12966	0.416055	0.516129	0.437079	0.315202
CA13	5.7751	4.9522	4.23031	4.93179	10.6171	14.085	10.1445	96.7051	3.80253	8.45504	2.06059	4.10143
CA2	6.97411	25.6568	3.74874	6.97754	1.07508	4.5176	4.17752	14.3816	1.95452	3.36807	7.93314	9.5981
CA4	41.049	55.1218	37.8204	27.3678	19.3607	17.8791	10.7161	144.837	19.2191	21.3444	16.7482	39.0355
CA5B	0.973686	3.98633	0.153265	0.492986	4.15321	0.693038	1.64901	1.25212	3.14744	0.216512	0.061812	0.179792
CAAP1	60.3334	22.6802	23.5395	35.2039	1.5325	4.81656	2.47499	4.96645	4.13813	2.21876	1.6085	7.02681
CAB39	222.263	166.656	98.5123	92.312	33.4693	87.7077	16.9847	104.21	27.8847	55.4072	39.762	46.6682
CABIN1	0.279924	0.076121	0.254924	0.277752	0.11217	0.851391	0.327909	0.337351	0.070867	0.014417	0.025331	0.337365
CABLES2	5.71154	5.73286	2.93301	3.68978	1.11308	1.8419	3.36771	12.1434	2.56818	5.43265	3.27839	6.43696
CABP5	5.82523	10.0674	4.44416	4.49676	2.21636	15.0948	6.35344	38.753	6.78998	12.7268	6.28002	11.8581
CACFD1	23.3326	22.5081	15.2129	28.1954	17.653	50.9702	28.2346	155.481	44.0827	63.416	31.8809	70.858
CACNA1F	289.95	434.884	164.648	235.022	85.2536	439.133	115.571	846.25	147.919	238.459	209.383	324.535
CACNA1H	1.1199	1.0829	0.558862	0.963733	0.061822	0.176257	0.083346	0.09905	0.071988	0.08445	0.070718	0.089771
CACNA1I	0.939305	2.05904	0.46554	1.15633	0.118832	0.08566	0.187625	0.606993	0.033397	0.489879	0.024779	0.238514
CACTIN	3.5113	19.4146	5.57538	5.64217	1.35798	3.07711	2.74211	5.40424	2.30069	0.84365	0.508271	2.69624
CACUL1	14.4369	16.7278	8.34867	14.5627	1.13777	3.34588	2.21176	8.02783	2.34879	2.64729	1.8233	6.74833
CACYBP	26.4594	21.5215	21.1892	23.9349	3.89639	3.12931	3.95454	32.3485	6.2707	7.50735	2.90752	7.99223
CAD	132.406	90.4828	104.999	108.148	32.9055	27.3807	12.0523	114.239	19.6959	44.6138	20.6706	19.7778
CADM1	33.8601	64.4333	27.2519	59.4646	4.20305	34.3835	4.73025	28.5063	12.7215	11.9799	23.8722	35.1179
CADM4	20.6185	37.4988	11.2794	1.8456	1.26811	5.61275	1.04234	2.8164	5.4011	2.04137	3.50731	4.93874
CALCB	19.3129	32.0367	10.6654	2.79633	6.30687	10.7432	5.18367	44.3001	4.80708	5.8648	5.06821	10.7588
CALCOCO1	2.45461	1.46131	2.8879	5.54064	6.00942	20.1403	7.97907	1.64681	1.43571	3.78543	6.26065	2.47511
CALCOCO2	9.0534	8.56738	12.8961	13.4959	33.2051	19.3877	35.6181	12.3466	11.4443	14.7739	6.01352	11.1653
CALHM2	0.241094	1.49422	0.646286	0.046591	0.86906	3.55294	0.146682	1.19428	0.132093	0.085962	0.047842	0.637485
CALHM5	2.13403	1.24025	7.96518	29.5773	1.96155	4.99214	0.994369	17.282	3.17676	4.85943	3.49603	4.51585
CALHM6	6.14258	11.2	4.57713	20.2748	0.722973	1.49193	1.25997	1.29149	0.905815	2.17851	1.82276	5.21572
CALM1	5.96713	28.801	20.652	43.9235	4.72806	10.6198	3.89489	18.8224	7.0295	10.1635	8.73038	17.886
CALM2	2.90447	1.17546	2.15533	10.4837	0.158548	0.389527	0.097533	0.22186	0.840461	0.832065	0.394107	0.706704
CALM3	1.61702	0.523394	0.260699	1.20371	0.131974	0.360725	0.081295	1.24957	0.244206	0.136157	0.29919	0.516219
CALML4	1.76944	0.481096	0.154896	2.95231	1.11845	0.060206	0.050588	2.3515	0.094162	0.115704	0.499034	1.54959
CALR	0.882225	18.5033	4.5706	2.62604	0.929148	1.74115	0.654916	3.72865	0.043313	3.06024	1.88779	1.66286
CALU	1.45585	2.956	1.42367	4.47546	0.404781	0.693815	0.467033	4.12803	0.770528	0.686994	0.837268	1.91541
CAMK1	16.767	17.913	5.78968	4.65441	2.83865	11.0243	5.94974	30.9371	1.21371	5.99807	8.24668	2.44035
CAMK1D	3.1718	6.50155	4.89782	11.7175	1.69603	0.930254	0.227573	4.18934	2.83786	1.52277	1.07715	4.731
CAMK2D	33.5476	57.9819	27.304	70.3452	12.3549	24.8524	13.7739	74.4698	20.3707	23.4275	18.8198	41.9582
CAMK2G	2.57196	4.74964	2.23402	3.84879	0.339402	0.528215	0.278124	0.305662	1.22405	1.02688	3.22995	0.983735
CAMK4	9.21244	19.6515	13.02	25.8808	1.62801	1.62897	1.12728	0.506639	5.76116	6.74636	3.85713	5.16481
CAMKK1	17.6602	20.5585	13.5442	12.3367	3.28172	2.1205	1.13746	4.20623	8.85264	11.0769	6.74236	10.4125
CAMKK2	12.0618	19.8003	14.4858	23.6967	2.35428	15.6622	2.02475	8.52902	5.89553	14.7583	7.28071	12.6812
CAMKMT	1.31074	1.49862	0.508089	0.204824	0.525872	2.86932	0.17339	0.785572	0.517276	1.04967	0.366526	1.28125
CAMLG	4.92263	1.31158	0.018862	0.509466	0.033867	0.029312	0.460516	0.713926	0.03884	0.120668	0.542367	0.23724
CAMSAP1	23.528	32.1669	10.0899	1.43713	5.56095	5.82638	4.72327	59.6901	6.42649	9.41561	7.08469	10.4699
CAMSAP2	3.26362	1.95366	1.44389	0.480378	0.733212	2.97546	0.36043	0.869444	0.565344	1.78135	0.61529	1.93153
CAMTA1	0.071781	0.29208	0.038574	0.129792	0.041678	0.186936	0.060498	0.153234	0.157135	0.165626	0.180993	0.166027
CAMTA2	5.87295	7.2794	1.23034	2.41201	1.23148	1.80521	0.392888	3.67452	1.8961	0.973864	1.60716	1.38492
CAND1	25.3541	38.677	17.7187	27.8258	4.81715	30.8902	4.43129	17.0971	10.5039	14.9954	13.6656	23.6233
CANT1	3.965	0.969754	0.656801	1.62377	0.130173	0.259466	0.096035	0.159413	0.278715	0.274523	0.180636	0.152277
CANX	3.3537	2.78997	1.93115	2.90524	0.147291	0.669117	0.232137	0.398548	0.341743	0.491738	0.269568	0.80286
CAP1	1.70141	3.42007	2.46208	4.80684	0.19661	0.814466	0.298198	0.907436	0.548769	0.754259	0.743589	0.928511
CAPG	0.445365	2.03083	1.43418	2.14592	0.556551	0.247389	0.237967	0.820169	0.42861	1.52377	1.27368	1.21362
CAPN1	6.77538	2.58636	2.00803	5.46652	0.332552	0.336531	0.294971	1.37009	0.383673	1.12668	0.786277	1.27002
CAPN10	10.4273	6.69773	4.54039	13.9442	0.384424	2.26496	0.529034	2.4372	1.5973	2.04684	1.55249	4.31013
CAPN14	8.12616	7.92363	3.70468	11.82	1.02863	1.70172	0.005636	2.76131	1.00382	0.057596	1.39337	4.63146
CAPN15	9.84219	12.7429	8.2096	27.4181	1.64873	6.60366	2.20657	7.43872	4.27609	7.6831	4.24105	4.65543
CAPN2	0.48983	0.706619	0.49276	1.91204	0.021868	0.255162	0.042012	0.070519	0.078724	0.20882	0.182829	0.202021
CAPN3	0.316588	0.562122	0.505902	1.53424	0.069057	0.201546	0.024717	0.167067	0.255872	0.10815	0.203539	0.251817
CAPN5	0.452803	0.73456	0.6057	1.86402	0.120077	0.158886	0.044342	0.161468	0.188822	0.376916	0.330967	0.669083
CAPN7	0.472289	1.09054	0.356947	3.89242	0.025171	0.120516	0.144076	0.987368	0.083271	0.62801	0.078072	1.04585
CAPNS1	0.754274	2.64487	1.32073	20.9001	0.353674	0.753337	0.370065	0.333036	0.252431	0.629331	0.084317	0.417583
CAPRIN1	0.75935	0.923794	0.785049	1.2435	0.168797	0.343111	0.262231	1.15308	0.282956	0.351771	0.466445	0.568978
CAPRIN2	4.33771	4.3477	3.29182	6.48169	0.51561	1.61011	0.478617	3.03153	0.719734	2.16864	1.48286	2.80734
CAPS	10.5902	16.2231	4.51798	14.7682	0.353757	1.70746	2.25444	3.81747	0.829037	1.39615	1.95067	4.16834
CAPS2	27.0801	19.8789	17.6967	27.6033	7.60734	7.80685	3.78329	39.3208	6.14961	15.0614	11.6935	11.4037
CAPZA1	13.8458	34.2559	16.4235	19.4099	1.36117	14.7144	4.05952	22.9065	5.92882	5.48091	4.0869	16.144
CAPZA2	0.424056	0.600758	0.427977	0.84669	0.217098	0.200352	0.11699	1.81035	0.38949	0.494271	0.480769	0.4492
CAPZB	1.22699	1.01842	0.709381	1.92825	0.304694	0.142672	0.068354	0.808717	0.229241	0.685044	0.492194	0.51369
CARD11	0.961458	0.72003	0.23005	0.384495	0.430251	0.163839	0.516564	6.10224	0.845272	0.242782	0.849253	0.854408
CARD16	3.05071	3.27481	3.24147	7.89792	0.355777	0.937384	0.438567	1.91003	0.635961	1.12024	0.889365	0.983108
CARD19	5.97137	7.37862	4.20213	9.27714	0.677685	0.462423	0.273964	3.3152	1.40258	1.37785	1.37777	1.77167
CARD6	2.06452	3.32544	2.05801	6.25022	0.354268	1.03114	0.357685	1.73932	0.88994	1.69015	1.11726	1.79993
CARD8	4.0897	3.42024	2.56759	7.88419	0.240968	0.75386	0.158762	1.25254	0.679314	1.0476	0.94008	2.30476
CARF	11.5746	10.1451	4.5828	13.0146	1.76956	2.07112	1.18996	3.98324	2.51031	4.99342	2.5724	3.39168
CARHSP1	8.33564	8.07058	8.29649	19.3414	0.753405	1.19155	0.48241	4.63823	2.5747	2.49952	2.11964	4.56344
CARM1	11.6751	12.1149	9.60578	33.1294	0.524517	2.88607	0.948826	3.60422	2.89348	4.25996	3.18055	6.58849
CARMIL1	6.05303	2.98487	6.27419	4.6692	1.85841	1.17186	0.195889	2.26627	0.799591	0.169099	1.18679	1.83795
CARMIL2	10.8542	15.6371	8.8611	18.3008	0.555342	10.6087	2.37739	7.57446	4.55151	8.66287	5.6458	8.72142
CARMIL3	0.098619	0.896432	0.667932	1.15067	0.785023	0.94223	0.689937	3.74995	0.271138	0.680848	0.459713	1.25763
CARNMT1	10.3055	22.0809	8.96177	9.7489	6.82987	17.9168	6.43396	40.0025	5.4379	8.3975	6.93022	11.9269
CARS	10.2969	8.66147	4.41738	9.57276	1.18262	2.14867	1.64958	6.68345	0.774866	3.07421	1.52434	1.63023
CARS2	12.7846	10.8014	8.16751	7.29353	2.47734	4.32937	2.8458	19.3593	4.03795	4.9875	4.84766	10.9435
CASC3	0.674311	1.94026	0.351296	1.40439	0.062709	0.413166	0.24533	0.183502	0.199661	0.381633	0.406536	0.573932
CASC4	6.31765	1.53596	0.467309	1.90284	0.093871	0.236553	0.302374	0.874376	0.708954	0.415248	0.195578	0.772857
CASD1	2.71034	3.26617	1.41915	4.16646	0.589728	1.1284	1.51788	4.0609	1.38317	2.46169	0.95287	1.77711
CASKIN1	0.672345	7.60767	3.42736	12.2662	0.222874	3.57809	0.775249	2.37476	0.09504	2.15914	1.94074	2.5176
CASKIN2	10.897	11.9782	3.99319	10.3029	0.639119	4.23527	2.54189	8.7072	4.23431	4.44271	2.75344	6.59097
CASP1	7.44725	2.52187	2.01721	5.06281	0.237771	0.143508	0.186296	0.295395	0.120577	0.408237	0.388492	0.760627
CASP10	1.43039	5.34495	0.472038	1.52892	0.944977	0.575083	0.838905	11.2505	0.478667	3.88908	1.58384	2.57623
CASP2	3.4393	4.27709	1.20203	12.8578	0.507074	0.898853	4.34143	3.78786	1.27176	5.33691	3.76274	1.60842
CASP3	31.7923	12.3734	19.7903	4.68265	1.81088	4.89994	3.28074	24.9625	2.71065	7.26211	4.41276	9.17486
CASP4	18.0958	14.8879	3.40241	2.26084	6.52487	8.00181	3.85707	51.8812	7.33914	8.98997	6.42555	14.9002
CASP5	0.895256	1.38159	1.3545	1.66271	0.178907	0.164089	0.112933	0.398799	0.362209	0.368069	0.131035	0.358928
CASP6	1.70297	9.58111	3.77212	16.6893	0.076593	1.1115	0.203952	1.31603	1.79997	2.6615	1.40266	2.58611
CASP7	13.8539	17.096	14.9933	40.2557	1.85606	5.07278	1.05484	6.68406	4.29644	7.25887	3.65848	5.93522
CASP8	8.89941	12.0442	7.3667	14.7933	1.40801	5.26459	1.99653	7.41027	3.25176	4.7323	3.30949	5.94401
CASP9	1.63834	0.618682	1.18007	0.791352	0.147269	0.241805	0.115767	0.650412	0.226243	0.334757	0.161844	0.410181
CASS4	4.39964	3.88185	3.22254	2.68404	1.87429	2.76468	1.83436	0.140034	1.12821	0.754275	1.06096	0.781526
CAST	9.83572	7.60455	5.69387	7.14162	4.77169	6.778	1.47716	2.25159	4.25953	3.81062	1.6992	2.4165
CASTOR1	13.4411	15.6981	9.81066	26.8098	2.57138	6.99033	2.83051	6.20504	4.49017	6.19309	4.44473	6.72372
CASTOR2	15.6671	15.8083	7.95413	21.6505	1.45678	5.63966	1.76388	6.81499	4.9775	7.48898	5.15798	8.8102
CASTOR3	2.13261	1.11528	1.14343	1.91801	0.371654	1.03172	0.340035	1.71912	0.747868	0.739449	0.427594	0.83172
CASZ1	0.802552	2.89852	0.329934	4.40767	0.040609	1.61916	0.046582	0.113343	1.42507	0.626842	0.951403	1.2653
CAT	3.83271	1.7394	3.29227	4.17403	0.206016	1.67349	0.299782	1.45015	1.2271	0.948548	0.819259	1.85113
CATSPER2	2.88732	8.71748	3.21168	14.3892	0.507241	4.61038	0.369888	1.14658	2.29933	3.25659	1.9924	3.66791
CATSPER3	2.34743	3.64492	2.61061	8.14499	0.158889	1.09868	0.198632	0.739646	1.54883	2.15211	1.13415	2.00823
CATSPERB	1.91318	22.1746	4.56474	14.359	5.40918	16.3961	11.4771	56.4959	7.73308	10.8461	8.28348	17.7892
CAV2	1.24678	2.10976	1.217	2.66958	0.056394	1.20452	0.08383	0.367198	1.36205	1.5429	0.863333	2.622
CAVIN1	3.45242	12.917	3.41866	15.6672	0.282504	5.04872	0.273681	0.641362	4.29409	4.0782	2.1718	5.96565
CAVIN2	0.024857	0.035012	0.022057	0.179849	0.002671	0.008439	0.001465	0.016098	0.002225	0.020505	0.007066	0.018927
CBFA2T2	0.04006	0.119359	0.045802	0.682778	0.022601	0.031677	0.031057	0.103161	0.054313	0.056823	0.04766	0.053891
CBFA2T3	1.42073	4.57529	1.09449	10.3172	0.435176	1.31256	0.568052	2.54187	1.73276	0.640524	1.56622	1.17578
CBFB	2.37704	4.30478	2.3988	20.189	0.315789	2.45583	0.720461	2.64643	0.858779	2.00819	0.990136	3.83187
CBL	1.13815	2.27222	1.29857	8.31971	0.091212	0.773661	0.04569	1.37027	1.03868	2.29701	0.345488	0.58855
CBLB	2.95753	7.80492	3.75859	25.9994	0.21942	1.69063	0.043701	1.15008	1.50595	2.78982	0.441674	2.8218
CBLL1	10.884	20.5207	11.5256	47.6009	1.21486	6.35803	0.72131	3.86887	3.48159	7.91977	2.6013	5.73114
CBLN3	3.5569	7.19964	4.48048	17.6679	0.152863	1.35502	0.05133	1.38171	1.52351	1.94836	0.632026	2.00609
CBR1	2.74208	5.43545	2.42191	11.4571	0.248694	1.32443	0.203495	1.01629	2.0851	1.66029	0.910112	2.12967
CBR4	7.75977	13.4856	6.15996	28.3273	0.613633	2.49035	0.429505	2.20511	2.02538	5.05056	0.900403	2.71714
CBWD1	7.30419	11.0005	4.60538	10.344	1.57451	3.57212	0.102007	1.86874	1.88135	2.17699	2.80723	3.03084
CBWD2	25.7877	25.5882	15.2214	29.0612	3.88787	17.3157	5.30271	12.7035	10.3196	13.1439	8.82552	14.6415
CBWD3	0.989544	3.60542	0.991533	2.95626	0.230123	1.35402	0.641607	2.47511	1.25713	1.71009	0.708712	1.75575
CBWD5	3.12107	1.89482	0.910995	0.844718	1.67362	3.00109	0.416442	0.19076	0.117287	1.01848	0.267792	0.500355
CBWD6	4.89242	3.84251	1.90327	2.59726	1.34438	10.8428	4.62311	0.384466	3.59167	3.20033	2.72019	2.09103
CBX1	26.0179	12.5784	10.2107	14.6308	2.03613	4.63015	0.908255	5.99024	4.5187	9.48608	6.7758	7.09721
CBX2	55.1095	52.2403	61.5388	47.5455	4.6984	14.9989	2.66433	5.97854	19.1679	30.6002	21.4191	23.9397
CBX3	13.8125	20.6517	8.39275	31.4551	0.448434	6.98393	1.36165	4.43342	4.52519	5.886	4.22511	9.79992
CBX4	8.43686	8.34406	4.56294	11.3677	0.371018	3.75274	0.920005	2.53837	2.15491	2.91302	2.40479	4.73919
CBX5	0.500384	0.4711	0.601197	2.4549	0.019093	0.392797	0.025364	0.117156	0.335283	0.61258	0.30614	0.625799
CBX6	4.04975	6.29664	2.09373	5.59428	0.069674	2.12069	1.71452	0.608583	0.053124	0.164192	0.217818	0.490364
CBX7	39.2561	42.7389	32.0538	47.9067	24.652	62.4261	32.2129	35.8718	30.2139	36.9891	25.2168	36.0323
CBX8	0.247511	0.541974	0.167818	0.360956	0.11856	0.432753	0.173715	0.231418	0.220049	0.187798	0.168078	0.012622
CC2D1A	0.178947	0.526656	0.101515	0.229524	0.060333	0.236879	0.033918	0.397608	0.357058	0.093662	0.100888	0.192778
CC2D1B	2.87188	5.50422	1.76083	3.56002	0.818328	1.61578	0.395986	2.52313	0.631827	1.12884	0.53462	1.62014
CC2D2A	7.319	4.34976	3.67534	7.84361	0.649041	2.81681	0.86038	3.43795	1.38172	2.76091	1.32983	1.85481
CCAR1	49.2777	92.8546	35.2766	68.9197	11.8011	51.3945	10.9523	69.64	26.604	32.9946	22.3682	42.9001
CCAR2	0.444221	0.928257	0.158322	1.65568	0.30135	2.34789	0.539479	0.20533	0.09749	0.261435	0.475465	1.27136
CCDC102A	3.10084	6.50764	2.80516	9.43222	2.32723	6.64371	1.46863	8.04399	2.28149	2.53676	2.56246	5.83501
CCDC107	41.4893	31.2207	13.4098	26.9705	8.94934	21.5642	8.37599	54.9503	7.90601	10.669	8.42943	16.1418
CCDC112	11.7907	6.36464	6.45262	4.24357	0.188058	2.29939	0.999424	1.34413	0.51699	1.14212	0.757599	2.30133
CCDC115	2.49804	2.07588	2.42303	3.71914	0.941059	2.10494	1.37386	4.94313	1.81547	1.66452	0.736462	4.98764
CCDC117	23.2942	39.1974	11.1572	32.6478	3.17453	33.4423	3.16583	15.0715	8.21719	9.14682	8.69172	13.2188
CCDC12	0.397682	0.885271	0.452112	0.555682	0.372886	0.0401	0.102405	0.386195	0.15445	0.124455	0.466993	0.427991
CCDC124	1.23212	2.11952	0.920722	2.00917	0.130921	0.442938	0.095671	0.531411	0.370866	1.58564	0.497164	1.29861
CCDC125	4.07419	11.2759	4.2664	16.9353	0.934545	7.99212	0.637717	2.00717	3.59324	4.64455	2.99385	6.01834
CCDC126	1.04571	0.78699	1.01189	3.29391	0.244029	0.453256	0.237382	0.74429	0.179625	0.123657	0.115017	0.302128
CCDC127	2.35267	1.45723	1.37434	0.958168	0.419167	0.696278	0.425762	1.64946	0.435036	0.383056	0.496278	0.721943
CCDC13	0.146978	2.28325	0.088215	4.27814	0.005676	0.386966	0.135467	0.329793	0.353768	0.91242	0.356935	0.722043
CCDC130	0.519991	3.49615	0.976103	6.2797	0.041552	3.3247	0.078138	1.77781	1.05529	1.28177	0.350799	2.06074
CCDC134	1.04018	2.27776	0.976384	1.55735	0.060501	1.08045	0.307763	3.18364	0.76368	1.09363	0.219066	0.961068
CCDC137	3.34724	1.07749	1.70449	2.86584	0.291777	1.41232	0.247737	0.502573	0.629745	0.827221	0.46486	0.741051
CCDC14	0.295183	0.762128	0.295426	0.378206	0.099504	0.121452	0.053307	0.34219	0.218712	0.1043	0.052392	0.168718
CCDC141	5.54461	12.3229	6.0882	11.9206	2.04464	4.44487	0.87343	2.3424	1.64688	2.50491	2.73759	5.51115
CCDC142	2.20152	5.13846	1.3513	4.59482	0.506184	1.51876	0.480649	4.00035	1.14523	2.431	1.3328	2.19909
CCDC146	3.33209	7.22942	3.26182	9.01002	2.01817	3.9345	1.83042	9.04161	3.43667	3.21139	3.12422	4.62216
CCDC149	5.46722	0.55585	0.085624	0.370993	0.136972	0.159117	0.083112	0.387962	0.222984	0.103205	0.057661	0.078548
CCDC152	1.00874	0.199845	0.069061	1.02627	0.832977	0.540399	0.188034	4.81705	0.261478	0.74703	0.235948	0.08399
CCDC154	1.24576	2.71209	0.984151	0.829972	0.551388	5.3478	0.764367	1.58137	0.505843	1.6227	1.27513	0.171394
CCDC157	6.53796	3.16336	1.62147	9.90857	1.34523	5.78227	0.8697	1.97477	1.67475	2.11072	1.22435	0.505678
CCDC159	2.79606	4.63961	2.68113	6.9408	0.08898	1.99797	0.582615	0.585257	0.623369	0.871412	0.773514	0.617128
CCDC163	1.43713	1.21027	0.837534	2.35406	0.065471	0.651028	0.562772	0.441316	0.319748	0.525583	0.584471	0.984851
CCDC167	7.79627	5.94513	5.67194	6.9778	1.50237	1.74868	1.34751	2.71855	1.21029	2.6334	1.2634	2.29604
CCDC170	1.64381	8.0744	2.76096	4.36437	1.82701	3.67717	0.644826	2.10348	1.821	2.74819	0.907759	2.5617
CCDC174	3.72645	3.76718	2.57137	7.61485	0.090846	1.94502	0.183251	1.62412	0.430424	1.13712	1.01829	3.93775
CCDC183	2.65157	5.93101	1.98548	4.5467	1.43328	3.45772	1.60401	3.0647	1.45952	2.63551	2.65333	4.74636
CCDC186	0.104024	0.702999	0.196087	0.242148	0.015274	0.791146	0.057908	0.126888	0.067339	0.089859	0.121833	0.486933
CCDC191	1.61346	2.49835	1.22127	6.49562	0.055196	0.880961	0.123124	0.466531	0.639026	0.74702	0.574738	1.38765
CCDC194	0.712259	2.99466	1.3216	6.94767	0.244539	2.13301	0.382531	1.61713	1.53296	1.77101	1.13395	1.49068
CCDC22	1.88771	12.1713	3.07552	17.8706	1.05574	2.9362	2.69026	14.8876	1.17494	3.09767	0.950878	2.31815
CCDC25	1.8224	0.960363	0.428306	1.21598	0.007351	0.153336	0.073037	0.26091	0.084386	0.243273	0.138533	0.202436
CCDC28A	16.9562	25.6864	12.6631	27.4941	2.53507	9.0595	2.06973	6.30986	4.84334	6.8694	4.85041	8.6178
CCDC28B	0.940867	10.2859	2.01715	5.56621	0.933929	7.09187	1.78594	6.17727	2.59396	1.47255	2.51659	4.10314
CCDC30	0.59737	0.846992	0.866775	3.77972	0.168672	0.128776	0.062579	1.01862	0.393935	0.154546	0.360306	0.280449
CCDC32	12.9722	27.2326	0.730809	0.615701	1.40996	0.412841	2.51866	0.68602	1.11903	0.312884	0.530133	0.451307
CCDC43	1.49527	1.07051	1.04518	0.372509	0.072074	0.299782	0.189428	0.907279	0.374354	0.414752	0.255463	0.356985
CCDC47	3.23158	4.35324	3.94383	1.98263	0.215539	1.13845	0.582896	2.47449	2.0093	3.19707	1.40557	3.915
CCDC50	2.40926	5.87718	2.07428	0.994929	0.824225	2.70203	1.05866	9.34508	2.28876	2.78264	1.46541	4.54769
CCDC57	2.55157	7.36007	3.20216	1.80402	1.14099	2.4767	1.56984	9.35306	2.63206	3.77433	1.21711	5.08464
CCDC59	0.566454	0.748234	0.156863	0.10701	0.181185	1.13056	0.042135	0.217015	0.090253	0.199095	0.104997	0.061842
CCDC6	36.5044	36.5712	14.9179	43.5436	7.69121	20.2545	7.74858	40.3865	10.556	12.7785	9.1656	17.9172
CCDC61	42.5628	44.9891	12.9126	32.1076	7.46874	22.2172	2.15012	46.6713	4.21125	2.8245	3.7671	2.76121
CCDC62	1.39288	6.18701	1.06872	2.70881	1.2505	2.1893	1.78649	8.36046	1.94908	2.03949	1.31093	4.28257
CCDC69	2.38887	3.96686	4.82073	1.13866	0.727853	1.84088	0.822493	4.30581	1.18759	0.253943	1.13788	4.5719
CCDC7	0.461	14.2874	0.873643	2.84347	0.509579	3.11314	1.20747	3.02967	1.05031	2.18877	1.6266	5.77421
CCDC71	12.146	4.21263	1.96359	2.3893	2.94248	6.49191	5.87239	8.19026	2.87771	3.89833	5.77212	8.95537
CCDC71L	18.8383	42.1137	7.78352	37.6665	1.57198	23.9921	1.40389	49.1568	4.78648	1.20102	6.1281	10.4438
CCDC82	8.79486	11.4857	6.78964	13.4137	5.47935	11.5277	7.67218	15.0456	8.5333	5.30359	6.81091	13.7244
CCDC84	15.262	187.141	15.2164	24.3946	17.6013	10.5358	0.405554	55.587	2.52572	0.280598	9.31563	19.12
CCDC85B	166.713	53.0601	78.7278	50.9171	62.9235	140.661	50.8756	231.989	59.5521	76.1173	48.4358	74.9767
CCDC85C	2.06429	1.82144	0.663568	0.930514	0.442247	1.56804	1.1281	4.1542	0.610818	1.29516	1.57444	2.36323
CCDC86	11.7703	5.75954	5.73022	3.74702	0.166307	3.3105	0.971239	6.11552	2.34823	1.8961	1.9231	3.40678
CCDC88A	15.1213	8.99085	9.73334	9.0356	5.10589	10.0185	1.8186	44.5679	11.4367	3.0007	11.8088	5.88216
CCDC88B	98.4585	190.162	30.9001	104.645	17.2895	192.796	30.294	84.0237	51.7323	69.403	18.9947	78.745
CCDC88C	8.33327	2.52015	3.14813	3.50408	0.653068	5.70514	2.0257	9.24163	1.85638	1.57384	2.23824	3.90954
CCDC9	43.7149	145.053	18.3433	89.7431	18.3351	122.304	21.1801	111.442	29.399	29.0344	19.3806	39.413
CCDC90B	5.62347	11.3187	8.16916	3.90073	1.30891	2.53069	3.077	16.9221	4.00605	2.79532	5.44294	4.40747
CCDC91	13.4909	11.6782	7.3387	9.58892	0.640932	2.75655	6.10093	11.4233	2.95207	5.36926	5.36659	5.27846
CCDC92	26.343	26.7636	10.6409	16.922	1.43881	5.46641	7.07894	37.5926	7.51698	7.30996	9.86038	13.3915
CCDC93	65.6676	72.7381	32.0666	45.0766	42.7916	100.097	25.8519	108.554	33.6961	45.3259	31.9749	65.4805
CCDC96	2.52701	4.15124	0.898976	1.31391	2.02221	4.20001	2.16722	4.45545	1.80503	3.18704	1.91133	6.53908
CCDC97	23.1414	39.5242	20.6713	27.5498	2.15643	16.0105	6.37513	43.1269	12.439	8.74863	18.7593	19.198
CCL28	6.33506	23.2236	9.30094	14.003	5.83156	22.4763	6.73956	48.8981	6.54342	9.60659	7.85177	32.6571
CCL4	3.07059	8.4325	2.75289	0.347986	0.350985	1.49195	0.660966	2.28749	1.47662	0.396733	0.057609	1.29739
CCL4L2	9.35063	3.68599	2.42393	4.73094	0.029978	1.01377	0.349068	0.604371	0.815473	0.721397	0.788088	1.36709
CCL5	14.3276	4.37193	4.82839	13.6287	0.308472	4.93295	0.319518	2.20247	1.34938	1.25787	1.11952	2.22274
CCM2	6.15575	4.2934	4.6268	16.4221	2.6077	12.6661	1.39834	6.53786	0.86246	12.1948	1.75824	7.03448
CCNB1	19.7324	28.743	12.8217	46.4729	0.999169	7.44147	4.12262	11.592	11.4169	4.81831	11.0643	20.345
CCNC	2.72645	3.41666	1.45389	0.472432	0.369332	0.272739	0.20891	2.05533	0.63151	0.28155	0.495411	0.929082
CCND1	3.60244	3.61155	1.49645	0.252534	0.462991	0.360588	0.251829	1.32931	0.379903	0.661794	0.749011	1.71324
CCND2	2.38052	4.79304	0.921028	0.372473	0.430204	0.729336	0.174273	0.888461	0.280028	0.548453	0.820763	2.05753
CCND3	16.2276	18.9471	7.6346	2.69465	3.89864	3.34608	0.651919	6.52891	2.26372	4.09045	2.79657	8.30158
CCNDBP1	48.384	69.903	30.2688	9.12919	6.60154	22.3237	7.02549	39.1794	16.7975	19.9586	19.4978	36.9593
CCNE2	22.243	18.3518	5.39396	5.1985	6.26282	4.20508	4.51364	18.6857	2.79329	2.48941	3.55427	5.5068
CCNG1	38.7548	22.896	12.4809	3.5716	7.16577	3.7641	9.38255	38.3036	3.3235	2.68957	2.99231	8.63242
CCNG2	51.8428	53.9384	21.9535	9.58856	17.5809	9.73095	15.7154	90.6205	7.18247	8.27251	7.95674	17.4783
CCNH	46.4798	41.6163	15.2097	6.37591	11.7901	10.9968	16.3861	64.3599	7.77834	5.07755	6.64222	19.276
CCNI	96.4571	117.433	55.4222	34.7849	23.8461	66.5168	49.0894	293.168	55.1317	56.103	55.5523	118.95
CCNJ	8.27544	18.019	8.38139	16.5653	1.818	6.27922	1.52552	7.99271	2.18953	3.46864	3.09584	8.78643
CCNJL	22.9036	32.2544	14.9089	27.19	5.10646	14.8188	4.26457	24.4363	8.03473	10.0827	8.2743	18.716
CCNK	0.849948	0.274567	0.304379	1.35046	0.189667	0.14201	0.192949	0.90562	0.268235	0.256562	0.246372	0.41137
CCNL1	7.32976	10.6254	6.27338	14.2379	7.87658	6.62979	1.32633	6.72113	2.86367	3.79461	2.93523	3.79912
CCNL2	12.6032	10.0289	7.7574	17.1003	5.57714	3.50661	1.72625	7.73163	4.65073	5.00414	3.85328	6.28365
CCNQ	35.1576	29.5967	19.4213	32.7541	15.3152	18.0535	5.17722	8.81658	8.9094	11.1416	7.63791	10.5787
CCNT1	24.9575	54.6011	14.9628	32.4862	1.34223	17.3753	12.6719	40.5557	16.4948	38.2874	23.28	45.2322
CCNT2	18.3082	12.65	4.28077	1.47511	0.872422	2.53882	0.923016	4.78854	4.43351	2.48563	4.9048	5.96723
CCNY	5.22928	12.9798	9.07828	18.9328	1.01072	3.35982	0.332558	2.39656	2.89611	4.40268	3.68676	7.14573
CCNYL1	6.73267	10.0372	7.55523	7.76915	3.47908	3.54238	2.25822	21.0792	2.64031	4.31523	2.19153	3.70855
CCP110	11.7987	17.565	8.94961	13.2374	3.84229	4.73508	2.31183	18.1321	3.21324	5.66513	4.25861	4.43756
CCPG1	1.42165	1.13879	0.847405	1.38408	0.148802	0.426266	0.071764	0.443635	0.101217	0.199349	0.358079	0.215767
CCR1	0.160171	1.78313	0.8614	2.43301	0.053364	0.699839	0.164887	0.935363	0.487451	0.632579	0.508466	1.13775
CCR2	16.853	17.3948	6.51054	9.26437	2.5711	7.18025	2.07955	11.3594	2.93127	3.72541	3.79943	5.51796
CCR3	10.5009	14.7489	5.19496	4.97576	1.9046	8.50024	1.37879	6.20492	2.33561	3.20064	1.5658	2.80195
CCR4	9.0188	12.8615	7.07214	3.89084	1.17497	3.88672	3.2434	17.8228	5.15173	7.43647	5.67729	10.6978
CCR5	1.04788	2.15142	0.815793	3.70322	0.05002	0.606398	0.034531	0.208117	0.638566	0.523597	0.69427	0.942722
CCR6	0.882359	5.26757	1.43688	7.6548	0.332094	3.14101	0.427877	0.224959	1.04571	1.2938	0.51957	0.596816
CCR7	0.617661	0.582107	0.377098	1.17574	0.181575	0.132121	0.070157	0.157379	0.174554	0.242935	0.086949	0.099446
CCRL2	1.24551	1.73845	0.205814	0.078066	0.023687	0.10957	0.097471	0.328047	0.082083	0.093945	0.110789	0.23803
CCS	7.38188	1.31896	2.28189	6.70588	1.76923	13.9378	0.313916	1.17722	8.40312	3.32787	0.638018	0.558672
CCSAP	0.926073	2.1112	0.405374	0.256562	0.235573	1.37533	3.24347	7.92843	0.10388	0.420315	0.563228	0.579304
CCSER2	5.67812	5.07249	1.50315	1.45675	0.148171	1.21565	0.563845	1.81216	0.20453	0.321315	0.605539	0.871903
CCT3	1.88334	2.7476	0.536634	0.386423	0.162474	0.39612	0.584751	3.59858	0.294921	0.437931	0.259713	1.98055
CCT4	13.0417	7.9022	3.10346	1.71857	0.411091	1.92177	1.44019	6.02808	0.991485	1.34163	4.00026	2.81832
CCT5	1.86405	24.6238	1.95123	2.31083	0.757018	10.0056	14.2657	76.4988	3.14926	8.21846	6.11902	17.5876
CCT6A	0.723513	2.4222	0.443905	0.620279	0.129728	0.07466	0.333754	2.35157	0.283918	0.486806	0.217896	0.387845
CCT7	0.036389	4.13105	0.031594	0.01973	2.76687	4.94357	6.60942	19.0275	1.93657	0.027078	5.05695	5.27365
CCT8	0.023476	1.97012	1.41252	0.670518	0.679677	1.17257	0.532839	0.884002	0.632821	1.07955	1.69764	1.95213
CCZ1	0.382552	0.095781	0.263526	0.458852	0.320202	0.254699	0.095407	0.030297	0.087372	0.14047	0.066631	0.084386
CCZ1B	4.89916	10.0635	5.99524	16.7831	1.2468	5.12131	0.879804	5.21215	3.25151	4.63224	2.4713	4.75749
CD101	0.259784	0.495262	0.575126	0.408673	0.159241	0.188824	0.181865	0.27446	0.428446	0.33748	0.187849	0.686583
CD14	8.74473	2.8434	3.94134	9.48125	0.742365	1.31864	0.180912	1.04633	1.0492	2.2639	1.19241	1.79009
CD164	5.52323	11.8775	5.08921	14.2727	0.855323	3.3609	1.03384	3.78237	1.41271	1.91517	2.06926	3.82929
CD180	9.70395	9.33446	5.93767	8.33989	1.42716	3.61153	1.51707	5.83598	2.50239	3.51866	2.81258	4.57612
CD19	13.1084	8.25584	6.78811	12.9184	3.23563	5.51733	1.24463	6.6632	2.76682	4.49797	3.80671	5.56028
CD1A	2.48058	4.55421	1.96808	1.95783	0.272107	2.03936	1.02614	0.90043	1.76318	0.839104	1.2702	1.99806
CD1C	5.87235	10.3863	4.9979	13.6086	3.62074	7.32832	3.14833	11.9105	3.93487	5.04343	3.881	7.13077
CD1D	2.37793	0.201398	0.195319	4.00399	0.027078	1.62051	0.095062	0.313814	0.180017	0.187455	0.076337	0.072102
CD2	3.58211	1.74044	1.62185	1.9814	0.132163	1.18011	0.165849	0.38061	0.428717	0.483304	1.05718	0.808146
CD200	4.02571	3.29442	3.28296	4.19401	0.520747	2.17812	1.00906	4.99886	1.91479	2.4545	1.08233	5.43655
CD200R1	11.9223	10.0892	4.64661	18.2979	1.91643	11.5511	1.93213	17.8606	3.5305	6.18982	5.54837	12.474
CD22	2.95996	1.14126	1.27696	2.91537	0.201963	0.323639	0.663217	0.371821	0.421181	0.214284	0.23436	0.448472
CD226	1.25155	4.05356	1.81067	10.8587	0.303855	1.53341	0.894064	2.6291	1.06607	1.77229	1.90978	2.4075
CD24	2.83892	0.905429	1.27523	0.651234	0.321505	0.562631	1.18467	1.43448	3.24517	1.2301	1.93266	2.75589
CD244	10.2553	8.90609	7.07142	1.2158	36.9346	0.000674	9.53458	12.3207	12.4291	15.101	9.55079	23.7682
CD247	38.949	21.7306	72.4314	29.4975	40.2776	66.3256	81.243	16.5826	81.4086	79.9668	88.2805	67.3793
CD27	1.40938	1.36029	3.63555	1.64156	0.031403	0.277279	0.030915	0.240887	0.292162	0.19566	0.328692	0.385182
CD274	2.64334	2.82669	1.31561	4.4466	0.036124	1.18132	0.099653	0.409037	0.596982	0.671614	0.724703	0.766967
CD28	10.0075	20.5592	9.57044	29.3373	0.856124	8.56853	1.13117	2.53985	4.87164	7.33289	4.08672	6.7563
CD2AP	8.16716	8.52107	8.3098	2.06789	1.11921	2.40987	0.202209	1.1485	1.27647	3.06443	1.93326	2.03007
CD2BP2	4.15745	10.5381	4.87179	25.2819	0.846077	8.98778	1.3087	2.01448	3.64678	5.39271	3.89137	6.62142
CD300A	2.06444	4.95824	2.36073	4.71522	4.00142	11.8688	2.20849	13.5503	3.81068	6.82619	4.49206	13.6132
CD300C	1.13184	3.41499	0.853785	0.100924	0.285433	1.26403	0.366184	0.581279	0.616509	0.270976	0.281009	0.246889
CD300E	12.4069	26.4491	7.90634	0.508986	1.92011	3.37497	1.63965	5.02041	1.66589	1.51859	1.18324	4.71999
CD300LB	1.80649	2.0238	0.607545	0.266924	0.054606	1.6219	0.201086	1.12556	0.09907	0.046972	0.185649	0.077922
CD300LF	18.6542	27.1572	6.97685	1.17481	2.31605	12.4526	2.27879	19.0407	3.06732	0.725484	1.9	4.93436
CD302	0.431927	1.06409	0.593108	2.00281	0.049477	0.109686	0.053679	0.795603	0.045408	0.284141	0.119813	0.413878
CD320	1.67933	1.29997	0.973916	2.41614	0.162977	0.729615	0.581142	1.4104	0.382013	0.744944	0.256764	1.08835
CD33	8.12436	10.8503	4.15366	10.1239	0.527516	2.21291	1.59849	12.1753	2.13767	2.73003	2.54997	5.05864
CD36	17.1575	27.3726	16.5516	35.6316	1.83009	10.3222	3.93232	12.6441	7.35442	10.348	7.25942	13.6821
CD37	0.046384	0.109622	0.07648	0.111226	0.03612	0.05247	0.016573	0.094008	0.033314	0.01198	0.018809	0.081771
CD38	0.501414	0.944268	0.542206	2.85031	0.048063	1.45502	0.21487	0.947892	0.786672	0.423662	0.233524	0.658426
CD3D	0.869407	1.41129	1.24184	7.21026	0.893168	2.07812	0.090157	1.3607	1.60169	2.20303	0.188843	0.760572
CD3E	2.29821	6.14822	3.34379	5.97314	4.00235	2.46443	0.505371	3.31013	1.34754	1.96522	1.10831	1.98474
CD3EAP	4.77836	13.0028	3.36664	17.879	1.79149	10.1581	4.03283	8.20913	3.67036	5.50629	5.60716	8.61234
CD3G	0.79223	1.21523	0.477346	1.99879	0.141737	0.197241	0.05669	0.112936	0.214955	0.195941	0.097237	0.215526
CD4	3.14094	5.65288	2.90436	4.87801	0.55445	4.00196	0.127379	3.82175	0.239984	1.51495	2.11699	1.27497
CD40	2.33574	12.6479	2.14599	1.00764	0.758802	4.00759	0.393693	2.5422	1.63044	1.58354	0.876367	3.21726
CD40LG	3.25387	2.29462	2.25577	5.65016	0.092098	1.49161	0.456799	3.2886	0.473752	0.765139	0.928431	1.235
CD44	13.664	14.0509	6.5498	8.44969	0.557875	5.52081	1.04871	11.8786	4.82599	5.1449	5.70786	10.3672
CD46	0.489527	0.057492	0.054528	0.488572	0.023294	0.037192	0.016533	0.549603	0.020083	0.10976	0.013955	0.040502
CD47	6.45552	8.03297	3.98691	9.32817	11.482	11.4663	3.55877	5.55069	5.52462	7.03962	5.70865	5.35086
CD48	17.1851	20.1864	10.1816	11.5255	16.2029	12.9051	8.65494	17.3518	6.9586	7.98813	6.8071	9.90646
CD5	0.478635	1.12018	0.583831	4.93437	0.04154	0.333273	0.049154	0.003841	0.235687	0.538271	0.154943	0.15469
CD52	8.28382	11.9395	2.20241	16.331	0.523771	10.0786	1.46114	2.54421	4.08783	4.19282	2.72418	5.70495
CD53	0.320606	2.10622	0.589764	0.259939	0.223395	0.309821	0.626789	2.46912	0.562464	0.26899	0.049061	1.08767
CD55	2.19344	4.30508	1.65432	0.431082	0.493717	1.36853	1.73346	9.31733	0.696741	0.822228	1.15063	1.80228
CD58	0.936967	4.20837	1.5152	0.503174	0.103399	1.55658	1.67198	9.61076	0.493243	1.06066	0.5895	2.11734
CD59	2.63158	7.43978	1.82836	0.698037	0.683848	3.29952	2.8556	20.9966	1.02878	1.88746	1.30675	3.53409
CD6	7.10032	7.73118	3.06417	8.39502	1.72874	3.69769	0.494372	2.41727	2.06701	2.00877	1.42064	2.06282
CD63	0.281462	2.44873	0.593411	0.461514	0.212243	4.0381	0.356103	0.15814	0.410727	0.860856	0.230841	0.394088
CD68	3.23061	2.91235	1.66842	1.48591	1.1973	0.611096	5.47793	21.1139	1.7114	3.89186	2.84643	3.51242
CD69	0.503449	1.81971	0.766684	2.63777	0.554712	1.39367	0.125588	0.914375	0.442231	0.282027	0.150512	0.334471
CD7	0.48892	2.59162	0.042302	2.32659	0.039456	0.068263	0.32661	0.12234	0.019042	0.825932	0.08078	1.00905
CD72	4.68881	2.45967	0.886991	3.66053	0.116514	0.512492	0.04729	0.871907	0.133487	0.222842	0.450069	1.35725
CD74	0.136572	0.754384	0.549234	1.16186	0.010639	0.04897	0.047466	0.036402	0.02543	0.204721	0.106051	0.082919
CD79A	0.135509	0.218722	0.163447	0.234382	0.017958	0.032065	0.070526	0.109026	0.049411	0.085642	0.022306	0.05898
CD79B	2.99351	0.634676	1.22334	8.70668	0.101062	1.01228	0.55948	0.881374	1.1012	0.641693	0.351009	1.85854
CD81	5.62436	11.9468	6.35239	16.5758	0.49932	7.07104	0.438019	2.22703	3.00556	4.12886	3.08729	4.22093
CD82	4.36654	6.91403	2.85905	11.9027	0.497847	9.0739	0.5111	1.09399	1.95603	2.12131	0.362145	0.423864
CD83	14.6767	22.8853	11.0828	27.9637	1.62576	9.25321	2.38909	8.39102	5.5668	7.07097	5.43091	10.6
CD86	4.52292	5.1893	3.38676	7.14576	0.412764	0.760552	0.289374	0.544202	1.8011	1.93197	0.406501	2.64723
CD8A	1.38036	1.94883	1.45552	4.96787	0.23412	2.70751	0.283031	0.347607	0.766049	0.932524	0.750765	1.13084
CD8B	1.84082	1.04103	1.31051	3.51684	0.137209	0.559436	0.120257	0.32328	0.584165	0.316315	0.19321	0.204381
CD9	1.14242	2.9217	0.68027	4.44151	0.774187	2.24819	1.3566	0.847965	1.59808	1.27121	1.59653	0.693052
CD93	2.07467	4.3721	1.67065	5.94344	0.39486	6.69453	0.062711	3.36229	1.62096	1.51291	1.1039	4.05965
CD96	1.71819	4.82245	3.14682	3.40398	0.751908	2.13244	0.32641	1.03051	1.80187	0.709989	1.25236	2.3344
CD99	2.74918	9.16674	3.68636	13.1346	0.808749	5.33592	1.46345	4.07117	3.78142	4.7298	2.34553	5.39599
CD99L2	0.270449	0.123591	0.056066	0.102786	0.010702	0.05959	0.002302	0.044526	0.025821	0.033659	0.048635	0.032922
CDA	0.549149	1.50056	0.383479	1.27164	0.019183	0.77077	0.357761	0.263347	0.486511	0.698351	0.470416	0.975125
CDADC1	1.5407	4.51451	1.09932	2.55037	0.027448	1.18807	0.386467	2.77535	1.36861	0.724613	0.295079	2.05319
CDAN1	7.93705	10.248	7.09696	18.082	1.68201	7.08785	1.803	5.77149	4.81725	2.96314	5.28478	5.18304
CDC123	3.23787	10.026	3.54576	16.3478	0.092593	6.60383	1.14228	3.84973	2.60298	6.44178	0.684072	8.51261
CDC14A	27.2827	20.1315	8.61928	17.7203	24.6369	13.5379	5.29885	10.2355	4.7976	6.31227	4.97298	9.37584
CDC14B	113.415	94.2013	50.4719	116.066	7.31858	65.6736	16.5701	33.7478	22.6753	27.1541	17.8677	34.9003
CDC16	4.28276	1.07929	1.34024	2.11408	0.063467	0.611985	0.440764	0.569964	0.53053	0.439376	0.153326	0.493652
CDC23	4.28634	3.21476	1.14482	1.93234	0.879591	0.63229	0.20761	0.732861	0.354439	0.312367	0.390313	1.13301
CDC25A	12.6642	7.26757	4.11014	11.1505	1.82511	3.88494	1.25683	0.378276	1.6387	1.76994	1.77513	2.11442
CDC25B	17.107	24.54	11.4733	25.5659	3.0023	11.6976	7.17304	35.4961	9.19152	13.7471	10.0673	18.0717
CDC26	1.54315	0.987986	0.519819	1.5903	0.093551	0.70074	0.113375	0.871504	0.128164	0.178056	0.228159	0.876951
CDC27	49.8908	39.8361	9.83713	21.2665	0.51831	2.78202	1.53373	17.2475	2.60451	4.9974	10.9227	9.79591
CDC34	6.26471	28.7693	27.0947	62.2497	9.86913	24.4845	6.56741	37.701	10.4162	16.3471	4.62014	19.7629
CDC37	0.098933	1.74968	0.601422	1.58176	0.085865	1.46274	0.279085	0.897249	0.565459	0.124563	0.431545	0.443001
CDC37L1	1.01749	2.57083	0.728334	1.27449	0.120025	1.46706	0.351109	1.04437	0.570469	0.669188	0.987751	0.545577
CDC42	1.1743	1.09432	0.419943	0.471777	0.17419	0.917384	0.329532	0.713785	0.378118	0.592467	0.285832	1.20357
CDC42BPB	11.8959	20.5323	11.1275	15.8059	3.10067	7.50931	3.04748	16.7958	3.26483	4.50937	4.94413	6.9045
CDC42BPG	0.160719	0.473649	0.093006	1.29696	0.068327	0.141838	0.059017	0.384304	0.178496	0.332567	0.179718	0.453517
CDC42EP1	1.93068	0.882701	1.80576	2.6137	0.399515	0.305605	0.263428	1.9557	0.575905	1.21501	0.70539	0.490445
CDC42EP2	0.303569	1.39812	0.247318	2.7158	0.13414	0.117955	0.104326	0.42251	0.179457	0.592782	0.195579	0.586131
CDC42EP3	1.36481	2.27147	0.35452	7.10643	0.029684	1.01605	0.365215	1.86181	0.677581	0.918005	0.934857	2.17768
CDC42EP4	2.61975	5.11235	1.22512	7.92241	0.223863	1.38389	0.543533	3.33794	1.93962	1.70134	1.79124	3.81307
CDC42SE1	5.2244	7.11368	2.14778	16.0549	0.40564	2.21026	0.848761	4.95892	2.25807	3.73185	2.16267	4.04802
CDC42SE2	3.25732	12.037	3.02143	22.1395	0.258123	3.25377	1.87696	8.35715	4.05406	7.26269	4.20543	7.62202
CDC5L	13.7599	25.0386	11.978	70.8565	1.068	5.11363	2.35778	10.6835	8.13011	6.03753	4.07613	7.6423
CDC6	5.35827	19.5458	13.6931	43.285	0.960153	3.80191	1.74923	12.7581	3.61093	11.2882	7.22052	10.0696
CDC73	0.691491	1.26468	0.786638	2.3628	0.056547	0.748672	0.170415	0.265548	0.448853	0.528213	0.329259	0.908662
CDCA4	7.37986	11.8209	6.8708	13.5206	2.43301	6.47416	1.18113	5.75948	4.30006	3.98699	3.01906	3.80003
CDCA8	7.14807	5.207	2.89791	8.15947	0.384624	3.55527	0.842244	4.56776	1.52073	1.32363	1.27462	2.84827
CDCP1	7.25453	11.3813	4.42924	19.888	0.619579	6.94656	1.85172	4.40323	2.88966	4.35985	3.40428	6.6858
CDH1	2.32744	1.11103	1.17365	1.95675	0.329611	0.637973	0.319144	1.29656	0.798171	0.613739	0.361142	0.41725
CDH23	1.66247	0.746453	1.45351	1.47696	0.026913	0.385586	0.227697	1.99646	0.510829	1.30599	0.441316	0.544535
CDH24	4.97999	0.540997	0.784972	0.966042	0.22326	0.242216	0.132472	1.60037	0.123257	0.244448	0.329127	0.569007
CDH26	5.80787	1.40853	2.339	2.54922	0.312834	0.729308	0.432158	1.81261	0.216986	1.00364	0.504602	1.19912
CDHR1	6.17115	4.47996	4.08441	6.16517	1.3415	4.16325	1.24526	3.91586	1.81561	3.19075	2.65513	3.04543
CDHR2	16.242	22.465	11.5854	12.6848	4.9864	13.0852	3.14473	8.96442	7.834	5.49847	4.29859	5.97531
CDHR5	9.94123	6.56833	6.04139	18.081	2.5268	7.73847	2.59117	16.3591	1.93355	8.13661	6.774	9.23978
CDIP1	11.9319	8.54137	3.83402	10.3436	2.35599	5.21822	1.8068	1.75016	2.22512	3.19772	0.303567	3.92483
CDIPT	2.07849	5.32341	0.806434	2.60847	0.370741	0.887635	0.098537	1.08994	0.865698	1.53157	1.92208	0.593367
CDK10	3.03699	6.19123	1.41295	5.36692	1.18043	1.35095	1.28157	2.50136	1.22964	1.39716	2.16509	1.19842
CDK11A	9.70547	8.49055	7.74773	13.5222	0.626491	1.18437	0.524608	2.41997	0.443392	1.6598	1.04398	1.26031
CDK11B	0.268149	1.42742	0.236535	0.545002	0.37858	0.164638	0.439373	2.42925	0.190284	0.168754	0.312989	0.315211
CDK12	0.582325	1.41946	0.335067	0.327905	0.066991	0.34484	0.578078	4.29693	0.335549	0.485445	0.312304	0.678421
CDK13	19.305	15.8183	7.55799	12.2221	3.2724	4.67775	1.67562	30.034	1.9291	6.0339	2.27521	3.40949
CDK14	5.5412	16.8071	6.80516	5.35951	3.90867	3.83149	3.62	20.3155	3.05239	4.59181	5.36722	6.16118
CDK16	4.48571	12.3689	4.88138	6.75422	1.1814	2.92754	4.68245	13.3246	1.61929	3.54793	2.40446	7.23053
CDK17	16.2163	18.1222	11.6096	4.76373	3.762	6.59184	4.62276	21.2906	3.8802	3.21146	5.33651	18.2153
CDK19	58.1649	128.877	46.9505	37.7673	14.9653	21.1857	34.523	255.871	20.5349	39.5617	32.2237	68.2134
CDK2	47.2827	130.873	40.7883	28.3157	24.4558	19.435	38.2943	243.848	22.6898	39.8222	32.2825	72.6955
CDK2AP1	6.28373	4.5019	2.33425	4.29382	0.549651	0.960264	0.771559	4.3308	0.768648	1.23598	0.691432	0.702078
CDK2AP2	68.8188	19.794	19.7577	17.9894	7.68824	8.80923	8.88586	22.1313	7.52837	13.1993	8.71422	15.4986
CDK3	6.77685	10.7146	6.36264	14.8172	1.50712	5.74561	2.10815	7.25495	2.92558	5.1022	3.23556	6.55338
CDK4	16.6855	45.7056	10.4884	22.0293	3.99526	34.1642	2.72715	11.4802	5.95754	7.55835	3.33833	6.29306
CDK5	6.53422	18.6538	3.17118	11.9407	2.2848	6.74074	4.47373	21.1602	4.56984	5.41619	4.31782	9.83003
CDK5R1	0.329511	0.551318	0.132674	1.09958	0.046358	0.042132	0.056256	0.830344	0.057	0.053944	0.078181	0.247828
CDK5RAP2	0.401596	0.703793	0.287178	0.398966	0.287512	0.798086	0.07195	0.199599	0.562446	0.628884	0.123663	0.546721
CDK5RAP3	2.18556	1.5246	1.04489	4.33564	0.030478	0.631741	0.15835	0.622816	0.367841	0.651891	0.103344	0.757676
CDK6	0.3682	0.193627	2.78703	0.384137	0.318018	0.143109	0.036846	0.893776	0.324733	0.297543	0.255001	1.16618
CDK7	6.01003	11.4924	4.72314	19.8897	1.84048	4.68778	0.99366	8.04379	3.83838	6.2802	2.22971	7.11776
CDK8	4.37283	0.902333	1.1861	1.09638	0.011571	0.046088	0.185514	0.62648	0.247893	0.470383	0.023329	0.18864
CDK9	1.99727	1.42785	1.33591	0.459868	0.059248	0.265593	0.282086	0.43551	0.177136	0.241978	0.220304	0.331591
CDKAL1	5.12078	2.30099	2.14289	0.666809	2.0207	1.27563	0.45535	0.151011	0.296633	0.331866	0.930309	1.13805
CDKL1	2.99789	2.24981	4.03715	4.68557	2.25908	1.28879	2.05023	5.17291	0.691613	2.9915	0.974671	2.68215
CDKL5	17.7937	15.4581	8.49314	18.6071	10.9737	10.1998	1.30457	6.75457	4.73977	1.39133	2.84671	5.2318
CDKN1A	0.694113	0.8313	1.80893	6.95825	0.058381	0.145211	0.185243	0.206163	0.872302	0.327412	0.178115	1.37794
CDKN1B	5.14254	7.6502	2.05836	9.5774	0.484836	5.63512	0.698566	1.33164	2.05917	2.21685	1.48907	1.995
CDKN1C	6.79063	3.90912	1.95113	1.67381	0.244299	1.81383	0.380856	5.42089	0.380661	1.37969	0.897278	1.42323
CDKN2AIP	2.81951	2.08662	2.48874	2.14924	0.523427	1.37786	0.664133	3.38483	0.426251	1.23859	0.693723	2.66339
CDKN2AIPNL	14.0539	5.48241	0.403677	1.90938	1.22787	1.98911	2.13039	8.19709	1.82305	1.32496	0.150723	3.75162
CDKN2B	4.47239	10.3302	4.36604	7.93942	1.78508	2.98726	2.11901	14.9934	1.47539	2.80643	3.0299	3.97338
CDKN2C	4.0535	9.44148	1.99497	3.5615	0.594137	1.79665	1.46931	9.94479	2.02042	1.69776	1.8421	4.76438
CDKN2D	17.7247	28.4711	11.9069	17.4005	4.84952	13.4271	5.28191	26.6428	7.06978	8.67116	6.75015	15.2148
CDR2	0.240641	0.099374	0.150946	0.392852	0.141053	0.031107	0.059194	0.617625	0.060991	0.100314	0.0739	0.163094
CDS2	0.789499	0.613312	0.398031	0.475364	0.732934	1.21999	0.535213	1.41877	0.471656	0.206715	0.518732	0.365197
CDT1	1.22002	0.513976	0.336339	1.28403	0.173744	0.448055	0.100285	1.11654	0.071828	0.333374	0.121357	0.460704
CDV3	2.02796	0.497154	3.61199	3.94546	1.82654	2.35446	5.32973	12.4673	0.386698	0.506966	0.708919	1.00227
CDYL	6.19991	5.52956	2.72795	4.35682	0.538396	0.860902	0.428171	4.42745	1.11657	1.16846	1.11428	1.6308
CDYL2	0.211829	7.38398	5.69224	9.07003	5.35513	4.64485	3.61892	8.4514	5.35497	2.15207	1.6195	3.34339
CEACAM1	13.6483	9.98052	4.67775	10.1723	14.2986	10.7455	8.94586	8.6203	3.26678	9.19671	8.08605	3.74889
CEACAM21	0.215484	0.481619	0.104023	1.13742	0.024382	0.207415	0.037471	0.226068	0.425044	0.169653	0.127882	0.486898
CEACAM4	2.36415	4.60941	4.89584	6.80043	0.726156	2.85714	1.03677	0.844192	1.68635	1.08556	1.25575	2.65229
CEACAM6	8.89455	6.74015	5.66646	13.0374	0.171215	4.89384	0.31565	2.37247	3.58689	6.03939	2.37453	6.1439
CEBPA	0.758872	1.54414	0.110992	1.86922	0.060387	0.525084	0.159758	0.329044	0.605908	1.04209	0.999126	1.04779
CEBPB	4.70257	2.51978	2.19652	4.4714	0.399212	1.47439	1.13192	0.980344	0.915933	1.07933	0.568654	1.26609
CEBPD	0.701608	0.631739	0.27142	1.77338	0.081802	0.481546	0.250289	1.01085	0.661918	0.844181	0.414564	1.64956
CEBPG	6.41223	10.7552	4.58717	20.6626	0.336896	5.30068	0.666056	1.46587	2.98655	3.5352	3.09147	5.06964
CEBPZ	16.9743	22.6511	12.3158	30.5328	2.89029	18.979	2.90899	11.4687	7.04312	10.0259	6.84393	11.78
CEBPZOS	0.516991	0.615611	0.613065	0.606158	0.098134	0.333035	0.139927	0.509424	0.366946	0.588302	0.186012	0.423096
CELF1	5.74666	12.1629	6.60988	13.703	0.956454	2.65667	1.14964	3.92897	3.76279	5.04802	3.65152	7.69993
CELF2	12.3943	18.4231	12.794	28.9886	1.3282	5.52039	1.40161	5.71432	6.15549	7.22161	5.40036	10.4047
CELSR1	9.64547	25.5512	17.8517	31.0829	1.22893	5.36175	2.0775	8.9987	6.60675	11.2659	8.03678	14.7921
CELSR2	1.36926	1.529	1.01635	1.21001	0.068714	0.42231	0.032906	0.459571	0.252633	0.586794	0.355545	0.925928
CELSR3	13.0061	14.0197	6.85028	19.5293	1.72899	8.32123	1.28119	5.92439	4.07008	5.99474	3.86805	6.23295
CEMIP2	12.3382	11.5034	7.92526	34.5546	1.23985	2.52196	0.64558	4.40323	1.81804	2.3764	2.3841	3.81931
CEMP1	1.46547	0.438877	0.120048	0.063094	0.058025	0.249108	0.020299	0.316618	0.172398	0.289866	0.224593	0.393996
CENPB	5.92569	2.49117	2.59887	4.19928	0.229615	0.379844	0.281277	1.90714	0.774249	2.21361	0.697464	0.466786
CENPC	4.7525	6.23542	2.75298	5.87038	2.71582	5.60389	1.17306	2.56982	1.7687	1.30832	1.07136	1.42172
CENPE	6.20319	7.36798	3.60956	9.39991	0.834888	2.07858	0.493441	3.97963	1.21873	3.24887	1.58438	2.7723
CENPF	8.99897	8.91093	6.22848	14.1578	1.26705	4.15734	1.23535	6.75355	3.34174	4.31648	3.3784	5.69153
CENPH	1.34415	1.67248	0.683919	4.37461	0.251789	0.841461	0.135627	1.19631	0.663929	0.496505	0.951607	1.35678
CENPL	4.76607	11.6819	3.96276	15.7832	1.24754	4.51502	0.804287	4.12698	2.14601	2.61737	2.92419	5.33637
CENPN	0.061751	0.221164	0.060645	0.020663	0.002698	0.014078	0.011223	0.07407	0.004086	0.004406	0.018309	0.021486
CENPU	0.189181	0.569774	0.278997	0.429875	0.305099	0.199755	0.485295	4.30302	1.02841	0.081257	0.193032	0.530805
CEP104	7.57703	9.2929	4.49467	3.70053	2.26135	6.67752	2.08316	9.01829	1.89399	2.32339	2.60032	4.42063
CEP120	29.2253	31.4785	11.4602	2.47848	3.51668	16.6022	3.7358	26.1522	4.13081	4.52503	6.04545	7.70647
CEP128	1.34639	1.16877	0.690092	1.51536	0.058476	0.449869	0.258032	0.771811	0.243989	0.418377	0.375912	1.01333
CEP135	7.09343	4.47246	2.66725	4.86951	0.153133	1.80495	0.643186	1.87786	0.769234	1.40797	0.734187	1.76263
CEP152	8.29482	11.6155	8.34732	15.5021	0.977857	6.1569	3.0447	7.50814	3.76165	5.771	3.7928	8.01544
CEP162	25.7678	29.881	15.5297	36.1787	2.92139	28.5239	8.39811	30.275	10.9536	14.126	10.7078	22.9595
CEP164	5.60014	10.1833	5.03341	18.7542	0.457477	5.01222	0.836155	3.12256	2.84511	3.33939	2.09794	4.35481
CEP170	0.085045	0.228268	0.096288	0.422333	0.014271	0.083737	0.012985	0.130124	0.036203	0.033389	0.033549	0.051782
CEP19	3.18747	2.22841	1.08328	4.16064	0.232609	0.578713	0.121651	0.565427	1.19888	0.429296	0.173378	0.829206
CEP192	33.7818	53.5207	24.045	80.0102	4.73079	12.7431	2.78879	10.9373	5.83566	9.14351	6.71802	11.3028
CEP250	9.26584	8.62954	1.64765	3.88589	2.17882	1.77866	0.819204	1.06721	1.45689	1.81001	0.392128	1.73521
CEP290	5.62994	7.31353	1.01445	16.3067	1.44576	0.340255	0.627419	6.37128	3.18957	3.94402	3.75574	5.49496
CEP295	0.393651	0.346778	0.35821	0.500913	0.033789	0.074285	0.034668	0.08116	0.015937	0.033043	0.0345	0.105794
CEP295NL	1.094	0.410068	0.18553	0.817765	0.201057	0.070575	0.079829	0.28045	0.161321	0.14916	0.064006	0.17298
CEP350	12.5944	16.5656	6.7361	13.4857	2.80072	13.7337	2.30678	10.6412	4.44313	2.01982	3.35846	6.45154
CEP41	1.2014	0.321706	0.468014	0.564534	0.029382	0.164212	0.022578	0.044373	0.079473	0.137725	0.092332	0.304063
CEP57	6.82591	1.99793	2.75784	2.99324	0.439007	0.373119	0.089958	0.425258	0.310293	0.399165	0.087686	0.722363
CEP63	95.8745	91.4838	50.7911	76.18	10.3455	39.308	6.45592	30.7749	20.0713	28.7085	18.0467	31.4924
CEP68	20.237	28.6868	9.71503	9.81657	3.27756	10.7413	2.61764	7.64418	2.70801	7.13804	7.21964	8.2559
CEP72	2.1239	1.9081	0.745922	2.47308	0.252815	5.661	0.190149	1.3472	0.627288	0.623524	1.01441	1.747
CEP76	48.2877	49.033	24.3614	56.5674	5.24033	20.5337	4.21009	16.4175	8.36872	13.616	8.57175	14.6708
CEP78	3.7202	2.15137	1.30765	3.12411	0.681861	1.92474	0.057361	1.11501	0.371316	2.22723	2.6645	0.620896
CEP83	2.6327	2.62836	3.39983	4.65864	4.53981	2.29754	1.27867	10.2183	0.736758	3.00847	1.84803	1.96815
CEP85L	15.1293	16.7716	16.4665	40.1013	1.97978	7.47849	2.38862	7.63057	1.96521	8.29977	4.1883	14.3818
CEP89	91.574	102.516	76.1673	247.229	28.4069	73.3093	25.8122	141.812	31.3245	50.3619	42.9533	61.5203
CEP95	14.8175	9.71982	7.88003	17.2687	0.474504	1.28093	1.56696	3.75157	2.22392	2.94101	3.39778	2.2195
CEP97	4.5419	3.37886	2.15831	9.9657	0.032062	0.052474	0.079913	3.47391	1.47767	0.128078	2.23901	2.57962
CEPT1	26.6006	31.7121	12.7067	48.0382	1.19566	10.1693	3.65271	11.1872	6.83957	10.5184	7.38826	14.4792
CERCAM	1.862	4.94727	2.79382	1.7557	0.511621	1.65718	0.543945	7.09707	1.70026	1.35514	1.67627	1.09011
CERK	4.91558	6.11814	3.81825	2.28804	0.326354	1.74126	0.702121	8.19999	2.58699	1.7226	1.69608	1.27429
CERS2	47.6816	56.7885	40.7687	24.3251	6.49626	22.2076	10.217	67.1831	13.2372	26.5654	15.9846	21.4836
CERS4	0.476254	1.29399	0.443033	1.14442	0.073873	0.086021	0.136736	0.991216	0.532837	0.347348	0.220746	0.265979
CERS5	1.26913	1.33959	0.541772	2.37055	0.338454	0.14231	0.192678	0.136512	0.144097	0.233954	0.134824	0.309984
CERS6	1.2495	1.81749	1.29961	3.07403	0.050152	0.700466	0.221969	0.363119	0.341433	0.18991	0.488866	0.590203
CES2	2.30915	4.90304	5.29363	0.97413	0.391007	2.98899	0.577817	1.4342	0.33871	1.08501	1.75682	1.41928
CETN2	1.42247	1.33067	0.337658	4.37914	0.988117	0.559367	0.167369	1.63544	0.675627	0.65802	0.796877	1.4258
CETN3	5.66415	0.614183	1.92084	2.42795	0.230837	0.062202	0.167713	1.17524	0.252526	0.407965	0.448905	1.72979
CFAP20	2.14917	3.4629	1.04241	10.9151	0.329349	7.15437	1.11986	1.07776	2.43882	2.82823	1.09508	2.55855
CFAP298	1.38607	3.218	0.334696	3.62838	0.020524	2.22477	0.339919	0.068333	0.299858	0.884982	1.95609	1.03302
CFAP36	3.71198	2.68907	1.61907	6.66963	0.625754	1.01061	0.284367	3.07327	2.79544	0.907206	0.80518	1.46579
CFAP44	4.79475	4.46614	3.19469	5.98656	0.420876	1.43116	0.159262	0.901175	1.26843	1.29965	0.472821	2.26572
CFAP45	7.55736	15.9328	5.99813	26.7912	7.78109	42.3729	4.61642	15.4204	13.0828	18.3586	11.0055	20.3196
CFAP53	121.866	179.005	78.8139	127.751	84.3159	168.648	72.2154	79.6828	57.0792	68.554	52.591	82.0261
CFAP58	14.075	57.149	11.2984	32.9557	2.95635	17.5502	4.81913	10.9212	3.62382	3.79418	4.88664	6.68523
CFAP73	7.58062	6.01998	3.18617	29.4581	6.93826	3.2502	1.40907	6.32852	1.50047	2.14104	1.51601	3.15224
CFAP97	61.1066	46.3884	35.1791	31.7461	6.17039	31.6471	3.67305	13.5173	22.1907	23.6787	15.8636	31.1449
CFD	5.96181	7.92307	3.01805	11.7323	0.217771	4.93799	2.10818	7.31458	3.08652	3.89895	2.15331	3.20246
CFDP1	6.80482	19.1541	3.83024	17.391	3.77835	17.0958	5.18784	5.91283	5.69852	4.29917	2.61195	4.32148
CFL1	2.01687	2.78583	0.505983	2.55993	0.046061	0.951873	0.652501	0.26928	0.495708	0.737424	0.591802	0.395756
CFL2	4.19247	11.164	3.91504	12.5902	0.997925	3.32604	0.459032	4.85635	2.55923	3.20715	2.56715	3.84917
CFLAR	0.553109	0.852288	0.538504	1.59331	0.38504	1.51083	0.411189	0.285088	0.878486	0.40737	0.475644	0.610498
CFP	12.2415	18.9349	5.72824	41.4361	3.85725	8.37477	2.63397	16.1156	1.05875	3.84528	1.41802	9.5066
CGAS	80.3879	116.691	58.6833	55.0546	4.10484	36.0942	3.00558	21.1197	18.3239	12.4407	14.3015	27.6221
CGGBP1	6.6021	6.67576	2.27945	5.71927	0.471922	1.54172	0.296867	1.98895	0.752169	0.724889	0.680595	1.21368
CGN	2.49327	8.46442	11.6541	9.79726	4.35856	24.6433	1.78142	1.8722	9.79289	9.3645	3.95086	5.29383
CGRRF1	7.06445	41.8779	4.96084	45.9603	3.8295	37.0078	1.72086	4.2539	6.06403	2.76021	2.81141	3.74956
CHAF1A	8.28963	14.3676	4.45708	7.6638	3.845	14.3947	2.74738	7.14337	4.04138	3.37371	2.55566	4.58551
CHAF1B	6.96347	26.9694	2.345	21.3348	4.10402	28.2967	5.43559	2.85643	6.87029	6.82686	2.93703	7.52822
CHAMP1	6.82356	18.3554	4.03756	12.4681	1.4976	9.51512	0.897739	2.52042	3.20497	1.92178	1.37928	2.72422
CHCHD1	1.92732	2.012	0.441365	11.8149	0.649637	0.420548	0.231157	1.00389	0.545909	0.791387	0.832568	0.997827
CHCHD10	4.9373	33.0991	2.73805	19.7417	0.322336	16.8256	0.406352	3.20519	2.90388	0.534091	0.452419	1.16533
CHCHD2	3.61098	2.20893	1.41241	1.85835	0.641876	1.39774	0.410739	2.03101	0.218766	0.922292	0.644878	1.44603
CHCHD3	3.8463	4.7578	3.86303	3.01069	0.516951	4.71552	0.697442	3.04095	1.05069	1.2749	0.926297	1.45941
CHCHD5	3.78945	5.9232	2.63832	2.95092	0.536747	2.7702	1.03539	4.69209	1.68575	1.95561	1.16208	3.08296
CHCHD7	7.64019	23.8207	6.90573	19.2102	1.88666	20.7983	2.06849	6.58419	5.78179	5.54651	3.64567	6.6477
CHD1	23.0967	59.5695	17.5637	33.8365	8.45755	34.397	3.88642	20.9062	14.3777	12.9643	8.25535	19.2106
CHD2	1.25595	13.7807	0.732718	2.20682	1.38506	4.86353	1.59558	0.193028	0.446721	0.504982	0.289723	0.30075
CHD3	9.45533	43.2823	6.03069	34.6844	2.62695	32.1004	0.901326	2.60441	4.2449	2.95367	1.59748	2.50684
CHD4	1.59084	1.33158	0.723509	2.89006	0.183105	0.624648	0.434779	1.51991	0.442386	1.25492	0.366353	0.921051
CHD6	2.1236	1.03443	0.540217	1.5206	0.074547	1.00828	0.304626	0.630028	0.814628	1.17929	0.702412	1.04441
CHD7	19.9828	25.2545	8.93755	8.91904	1.18795	3.33712	3.16006	17.3145	1.10569	3.57621	5.44589	3.05656
CHD8	11.3539	20.1586	6.98644	23.017	12.3553	38.1578	4.07441	32.4436	5.09977	15.4147	3.99535	7.44432
CHEK1	0.89626	0.341252	0.364055	0.863797	0.034626	0.079507	0.015711	0.055557	0.050196	0.089299	0.168255	0.178627
CHEK2	25.8526	1.64284	12.5852	34.6389	6.83246	2.03606	7.61698	27.9746	14.4631	21.526	3.70871	4.29245
CHERP	1.86964	0.945932	1.05957	2.32437	0.113335	1.21917	0.315416	1.22642	0.126827	0.164111	0.117023	0.383269
CHFR	1.00067	6.62132	1.05993	7.94355	2.39642	1.54654	2.22148	7.30887	4.19572	4.92847	1.27608	4.81091
CHI3L1	15.9211	14.6127	6.66563	11.0449	3.82236	11.4275	2.24367	14.9929	2.30396	3.85803	2.56955	8.36961
CHI3L2	2.52476	1.67044	2.10165	5.75088	0.361346	1.66669	0.191632	0.722181	0.697178	0.846909	0.744005	0.81379
CHIC1	1.25602	0.824594	0.388531	2.6948	0.076456	0.295733	0.04105	0.660313	0.272374	0.662408	0.421988	1.03178
CHIC2	1.83299	1.88956	2.03529	7.8639	0.350701	0.967922	0.219326	1.70464	1.04262	1.06054	1.34405	2.82504
CHID1	6.52265	8.31168	5.5503	23.3388	0.951813	5.067	0.823445	4.19773	2.77625	3.99743	3.64183	5.28777
CHKA	5.64504	0.374541	1.77406	2.5213	1.16062	1.09085	1.98023	12.328	0.873651	0.556252	1.36921	0.588835
CHKB	2.32918	0.793731	0.092304	0.274684	0.043364	0.11283	1.97696	0.866118	0.352821	0.464007	0.639911	1.12994
CHKB-CPT1B	26.1421	29.5626	14.2026	20.8711	28.1592	33.9998	6.00531	47.4273	16.7534	22.6579	26.4899	17.2452
CHM	28.0793	33.9562	9.99169	18.4543	5.76546	19.6153	10.9821	57.9453	9.26248	16.6356	10.5287	32.8228
CHML	11.575	4.96556	5.9854	5.41957	0.597806	1.51456	0.66016	1.76476	1.01705	0.924873	0.725828	1.54063
CHMP1A	4.24592	2.56116	1.59521	3.2247	0.352303	0.328202	0.916767	0.496212	1.09125	0.627595	0.323039	1.81231
CHMP1B	316.773	166.751	223.934	124.278	159.394	177.764	192.047	242.262	154.551	239.868	243.154	222.727
CHMP2A	6.97177	5.61113	1.37119	10.43	1.54726	2.54594	2.93303	11.6956	2.69943	3.57958	4.88169	13.0699
CHMP2B	3.26917	17.0878	3.41688	2.93499	1.24231	16.791	1.03923	107.361	4.35907	3.41927	3.47136	16.0537
CHMP3	55.3096	48.1813	14.8277	25.7345	30.4544	52.0586	26.5862	81.2231	18.3363	27.4736	27.682	34.7462
CHMP4A	2.96684	6.88391	1.53744	7.80051	2.65818	3.68965	1.33924	10.9745	3.86487	3.06552	2.81505	4.84101
CHMP4B	28.2168	62.6354	20.79	38.8709	18.5079	44.1593	17.0014	78.4704	20.26	21.784	16.6296	32.621
CHMP5	1.16589	1.25483	0.912329	3.3704	0.007946	0.244263	0.007602	0.267641	0.417026	0.287258	0.355479	0.672826
CHMP6	1.41297	1.36167	0.433103	1.93296	0.236453	0.504766	0.014972	0.90174	2.50773	1.34513	2.22959	1.48507
CHMP7	0.668825	2.5338	0.976173	2.19587	0.332158	0.547117	0.247497	0.748839	1.08574	0.689436	0.732173	1.65444
CHN2	12.1936	3.01198	6.96969	12.2546	0.695064	3.68482	0.203806	2.06275	1.91071	2.10475	1.01602	3.61153
CHORDC1	0.249836	0.343339	0.592092	1.49969	0.163151	0.155963	0.312959	0.890756	0.245303	0.535089	0.212072	1.64087
CHP1	23.2738	51.9444	14.8502	21.2649	10.9087	33.0854	17.8727	103.993	16.7224	29.1843	23.3052	50.7042
CHPF	0.345136	2.14673	0.699777	0.415342	0.445078	1.6951	0.68707	5.61394	0.648538	1.14598	1.43657	2.68517
CHPF2	1.85266	2.14374	1.1058	0.329721	0.297353	0.605843	1.33006	4.72236	1.12006	1.85181	1.19669	3.16695
CHPT1	8.56311	24.8724	5.2133	5.29403	4.84243	5.02686	7.72428	50.8427	5.27027	9.24043	7.03343	14.7607
CHRAC1	19.6286	116.811	24.3647	22.4325	32.6903	81.093	41.1402	242.8	46.27	62.5724	54.121	100.105
CHRFAM7A	1.7932	4.38276	1.54743	5.50845	0.498017	7.26669	0.912258	2.61121	2.26992	1.01265	0.644384	1.32121
CHRNA10	5.05579	14.9369	4.32831	19.1138	1.5531	9.1294	3.77148	15.3686	3.14018	4.72145	3.28181	7.68051
CHRNB1	2.49089	7.36533	3.49041	4.5793	1.17274	13.6961	1.18777	1.28867	1.88308	0.308175	0.995128	0.305322
CHRNB2	1.95543	1.06841	0.602119	0.401887	0.025746	0.213107	0.122572	0.766775	0.216371	0.276679	0.115069	0.313592
CHRNE	14.3096	32.3721	9.94224	35.9445	6.70865	38.8028	5.04405	20.343	11.2072	11.5327	7.06592	10.9816
CHRNG	0.938149	1.83968	0.807972	1.67156	0.125572	0.573027	0.106905	0.605071	0.678941	0.55949	0.491502	1.13987
CHST10	18.3183	12.0137	7.83963	3.34063	2.78866	1.731	4.40832	3.47495	4.2633	4.1161	4.71094	9.04412
CHST11	55.5319	51.1567	21.1822	41.8037	13.9963	42.8687	4.57068	31.2915	15.4721	15.2594	16.3238	26.5183
CHST12	1.55734	1.09047	0.670551	1.66981	0.095596	0.296082	0.091136	0.3371	0.235423	0.294636	0.216965	0.49424
CHST13	20.0753	31.4209	10.3253	39.4385	1.3835	15.4814	2.81846	8.59064	6.41371	8.57528	3.36254	9.33418
CHST14	0.474217	1.18252	0.458147	1.20454	0.0998	0.275526	0.305559	1.29073	0.189107	0.154904	0.242348	0.53336
CHST15	7.21237	1.62076	1.01097	1.40892	0.413582	0.737434	0.069537	0.229337	0.202615	0.569609	0.19043	0.068792
CHST2	3.52054	1.22814	0.872696	0.731668	0.137976	0.489689	0.216003	0.395728	0.590692	0.269293	0.395017	0.803344
CHST7	8.77024	12.9959	5.50056	10.1063	3.38377	7.04203	0.962242	6.25079	4.63488	4.37354	4.3432	10.4984
CHSY1	0.908015	2.27835	0.780464	1.4674	0.280666	0.86567	0.633608	0.817304	0.667373	0.835034	0.980374	1.29338
CHTF8	3.53927	6.49494	3.83983	5.62882	0.963109	3.54203	1.01334	7.68703	3.52249	3.24334	3.16431	6.8339
CHTOP	0.557456	0.565586	0.200729	0.159064	0.296013	0.517978	0.403776	1.14583	0.256511	0.38583	0.302763	0.666723
CHUK	0.307929	0.440321	0.380932	0.405944	0.030103	0.123623	0.018673	0.11682	0.074506	0.205923	0.090114	0.189454
CHURC1	2.22422	1.63438	1.10034	0.875554	0.018289	0.455071	0.065233	0.508869	0.246643	0.645173	0.426076	0.337216
CIAO1	4.03416	4.53167	3.83405	4.06103	0.403195	2.32347	0.420454	2.05581	1.24302	1.78202	1.26805	1.24872
CIAPIN1	17.4353	21.3351	13.1031	18.446	2.08473	17.6904	2.13634	10.1478	7.32874	10.6048	6.95976	12.1434
CIB1	0.078248	0.161615	0.064038	0.034775	0.005615	0.075288	0.004511	0.012566	0.050224	0.128724	0.084636	0.083746
CIC	3.50556	3.84748	3.14483	3.04497	0.229904	0.764873	0.136417	0.803159	0.742551	1.09393	0.797594	1.09214
CIDEB	44.1548	48.2104	40.6796	28.5276	3.66296	14.0259	2.15648	15.4784	12.8148	22.4752	11.5384	19.0793
CIITA	0.537022	1.10266	0.29439	0.166485	0.21814	0.479773	0.014588	0.627723	0.235037	0.022183	0.105252	0.416711
CILP	1.3069	1.8396	1.20732	0.298599	1.36965	9.18909	0.605378	0.681409	0.887794	0.28021	0.312171	0.455618
CINP	2.47599	2.78323	2.98057	0.361637	0.994246	6.38524	0.813418	4.33169	0.453856	1.80496	0.813597	1.15614
CIP2A	0.171555	0.127027	0.100895	1.31739	0.00669	0.374336	0.106359	0.134522	0.00898	0.141381	0.157827	0.380657
CIR1	4.80442	1.26987	1.11508	2.62803	0.04813	0.053034	0.04893	0.135501	0.310993	0.202927	0.335061	0.722274
CIRBP	6.13818	3.96877	4.12542	9.27558	0.392858	1.26164	0.374117	0.631386	1.08381	1.57461	0.555296	1.57672
CISD1	0.472097	0.963722	0.537108	1.12745	0.040462	0.329657	0.004508	0.211803	0.224031	0.16656	0.186687	0.199148
CISD2	2.74015	2.19331	1.66242	1.56542	0.204523	1.71417	0.231792	0.583057	0.558983	0.6816	0.600419	0.291125
CISH	0.448853	1.24862	0.587276	1.81163	0.13913	0.948153	0.173057	0.502224	0.547395	0.539243	0.425402	0.302634
CIT	2.17412	7.18802	2.69393	4.56434	0.365515	2.51917	0.419615	1.40766	1.6986	1.79749	1.62469	2.723
CITED2	6.69346	5.78449	3.55721	12.4266	0.577695	1.87856	0.284423	1.5004	2.33126	1.24325	1.40605	2.58826
CITED4	10.1195	11.3183	6.48476	15.6559	1.46893	5.65007	0.693803	4.52471	2.52216	2.45915	2.10201	4.93613
CIZ1	0.548489	0.956127	0.307301	0.259429	0.061866	0.226181	0.029058	0.025795	0.054842	0.063226	0.04337	0.139819
CKAP2	1.18015	2.34428	1.25298	3.72941	0.148727	0.868936	0.050073	0.832136	0.721152	1.02732	0.544423	1.25722
CKAP2L	12.1248	18.3311	10.1393	28.1033	0.766208	6.86163	1.37855	3.02574	5.41483	6.45607	4.36499	8.16293
CKAP4	1.69544	2.85215	0.725757	3.18356	0.185001	0.308719	0.407883	1.23918	0.426747	0.531148	0.540724	1.65716
CKAP5	4.28951	7.87046	3.44079	10.0345	0.532716	3.85375	0.472212	4.00522	2.35857	1.50397	1.47623	2.48046
CKLF	7.88837	15.8383	5.77455	3.51191	0.687883	2.49379	0.391886	1.52493	4.03262	0.905016	3.29381	2.72306
CKS2	2.69441	1.05394	2.38901	20.5841	1.3704	12.6543	0.153636	5.89192	1.45701	3.97431	0.582401	3.52346
CLASP1	11.9241	9.65093	6.58559	17.1004	2.08489	4.5831	1.02513	3.81925	3.32466	4.53044	4.12072	8.67019
CLASP2	1.854	1.94738	0.598373	1.53335	0.191035	0.244011	0.13731	0.134667	0.669224	0.668862	0.227975	1.59855
CLASRP	5.03776	11.391	3.72235	9.03888	0.873381	3.99395	0.843997	4.42037	1.82131	2.96345	1.92803	2.08867
CLCC1	5.24286	13.6166	5.12254	13.6924	1.01246	4.48084	0.394144	2.10833	2.31951	2.99649	2.07632	4.55606
CLCF1	0.257683	3.83371	0.292834	5.46827	0.017748	0.666823	0.144223	0.270961	0.488364	0.240998	0.260755	0.356834
CLCN3	0.177823	0.544545	0.270179	1.4675	0.0096	0.035828	0.008837	0.051188	0.421276	0.020141	0.01369	0.378953
CLCN4	4.54345	4.69779	1.03965	2.86966	1.18487	0.59728	0.72878	2.12911	1.55783	1.06768	0.593397	1.20897
CLCN5	2.53246	5.13467	2.78084	7.04582	0.084019	0.89327	0.429531	2.02711	0.971258	1.03066	0.711162	1.99438
CLCN7	1.49089	6.52583	4.14157	7.13492	0.622455	1.21632	2.05588	3.19144	3.63755	3.14354	1.41521	2.0016
CLDN15	9.56657	13.6578	4.83625	28.5244	0.064024	7.46523	0.061598	4.09113	0.110175	3.55683	1.62157	6.8512
CLDN23	0.000717	0.000863	0.000391	0.000745	0.000178	0.000102	0.000125	0.000256	0.000108	0.000203	0.000142	0.000152
CLDN5	11.9379	12.9962	6.88239	16.1337	3.4942	10.9387	5.56779	38.3445	5.69848	10.4728	6.04128	1.37758
CLDND1	1.65589	1.50347	1.86315	4.4436	0.111786	0.825734	0.200813	0.454651	0.983417	1.37105	0.461366	1.11389
CLEC10A	11.1314	24.3564	8.21081	31.7435	1.88911	12.4585	1.85026	3.74684	4.97635	7.62698	4.24376	8.66077
CLEC11A	32.3739	17.6566	13.3315	22.4329	2.66041	8.43231	2.97715	16.6702	5.39896	8.05529	5.17399	9.67946
CLEC12A	1.83737	2.23859	2.25275	3.13037	0.240802	0.795058	0.401385	1.62233	1.06314	1.16611	0.479064	1.16686
CLEC16A	1.05255	5.10954	1.91216	11.1978	0.28436	1.51007	1.19624	1.36281	1.22025	3.26239	1.09996	3.33549
CLEC17A	6.8025	4.68269	3.14081	9.67705	0.301259	0.774784	1.00721	0.911979	0.585984	0.727614	2.86638	0.506691
CLEC18B	3.85893	6.18754	2.71321	4.16658	1.40518	0.536915	4.5312	0.650242	0.961352	0.16582	9.08974	0.612021
CLEC1A	0.015142	1.15284	0.065126	0.887283	0.030404	0.111402	0.020204	0.35533	0.064073	0.06411	0.014389	0.366216
CLEC2B	0.891879	1.24976	0.674726	2.75296	0.035284	0.48305	0.510351	1.66767	0.443687	0.375873	0.352523	0.678343
CLEC2D	0.091981	16.0395	3.46455	0.995486	4.54852	0.062894	0.192779	9.04041	0.181861	0.247615	0.175215	0.281251
CLEC4A	0.93899	1.29306	0.605531	1.68485	0.25894	0.362599	0.415908	1.88216	0.323971	0.585159	0.360712	1.02201
CLEC4D	14.9669	7.75425	8.3324	11.1662	0.665012	1.45791	2.10852	13.1579	3.39016	2.24191	2.80917	6.68138
CLEC4E	10.4147	9.89725	4.57728	6.56641	0.033481	6.567	3.31481	10.6673	4.2003	8.14858	4.09198	6.69967
CLEC4G	9.16124	15.6834	9.34217	12.0608	2.17017	3.57015	1.84179	19.6459	2.26822	5.76401	6.10289	7.08293
CLEC5A	0.301838	1.52592	0.286501	0.981292	0.082973	0.641068	0.105024	0.435592	0.358659	0.342224	0.189438	0.568888
CLEC6A	5.87851	10.1487	5.38594	5.65488	0.56765	2.67545	0.503391	2.92113	1.83286	2.53818	1.8354	3.22688
CLEC7A	1.91995	1.18012	1.27643	1.6725	0.157816	0.386124	0.070816	0.31366	0.172358	0.535687	0.299738	0.373928
CLHC1	2.91794	2.7162	1.53135	1.69358	0.971031	1.12702	0.721999	3.8048	0.258507	0.640016	0.482345	1.82412
CLIC1	9.00064	8.73006	4.03991	11.4791	1.70692	3.06223	1.74639	7.59781	1.64588	2.42743	1.74662	2.42973
CLIC2	6.63636	8.2443	2.38068	2.55005	2.47519	4.36735	1.47657	17.8249	2.05052	2.21337	1.29643	3.05079
CLIC3	17.5979	27.0411	14.2735	15.7747	8.04614	8.50557	4.03384	25.3837	7.86371	12.7079	2.46149	5.91091
CLIC4	25.67	20.5097	14.1731	24.9648	1.99369	12.2818	1.71717	6.96429	7.39569	9.44864	6.92849	11.3542
CLINT1	5.73928	8.21188	4.3676	12.7017	1.03211	4.67887	1.47577	6.08305	3.04385	3.13153	1.8558	4.97648
CLIP1	8.40076	2.75976	1.65005	3.25189	1.33556	2.21079	0.687304	1.65878	3.06789	0.600672	0.851823	2.00052
CLIP2	8.61302	21.3767	13.7583	22.7456	0.2403	3.15352	2.82166	11.7312	1.94479	3.48782	1.75335	3.7379
CLIP3	1.88815	5.33621	2.03178	1.8134	0.612632	0.648741	0.044741	1.98112	0.797272	1.59065	0.494129	0.678542
CLIP4	1.90464	2.74776	1.20596	1.44894	0.872229	0.389469	0.297205	1.4746	0.756425	0.41711	0.551677	1.23426
CLK1	26.3433	24.4796	14.8082	25.5011	8.34951	15.6088	6.28218	31.1187	8.70075	11.8694	8.28614	17.38
CLK2	4.11212	2.15911	3.61746	0.862778	0.415007	0.500863	0.019974	0.090045	0.515036	1.8021	1.91053	1.16648
CLK3	3.39837	3.98241	3.01722	8.43623	0.453592	1.99012	0.172188	0.915329	0.971018	2.1158	0.98584	1.07882
CLK4	0.163402	2.72475	0.146328	2.21365	0.958352	0.849116	1.70135	11.8988	1.58307	2.08007	1.26598	3.90548
CLMN	9.01331	12.7737	7.7772	25.3641	3.10494	9.15202	4.48244	19.4069	5.53974	8.17459	4.47207	12.4431
CLN3	30.7458	18.0317	167.748	18.2792	49.1952	22.7948	53.9731	10.5094	66.9034	129.415	51.4579	4.11839
CLN5	36.9222	4.50811	32.539	21.1986	9.57754	20.6118	27.1214	6.65792	34.4018	21.0801	78.6877	8.09533
CLN6	0.883595	5.34699	1.03325	0.759645	0.330762	0.79787	0.308464	0.720792	0.250049	0.219215	0.142496	1.14916
CLN8	3.82426	9.88368	3.25479	9.75016	0.829208	7.17467	1.26736	2.92688	1.36024	3.59026	1.59286	4.81536
CLNS1A	1.53772	0.978546	0.727613	1.6786	0.092837	0.328658	0.050149	0.277982	0.262557	0.368093	0.198095	0.171137
CLOCK	14.234	9.79053	5.43196	27.2126	5.05485	11.8664	2.64078	24.0276	4.47745	3.01233	4.10661	5.95901
CLP1	21.6332	29.0615	12.9029	34.5583	3.55458	32.4373	7.76806	13.4294	8.94494	13.6705	8.46075	17.0441
CLPB	1.28093	0.262201	1.30338	0.144311	52.6486	291.101	3.68393	2.02494	2.90961	1.1867	1.17117	2.10889
CLPP	190.059	515.101	137.245	494.377	53.8507	127.359	68.9971	303.657	78.8781	61.16	74.3037	145.488
CLPTM1	542.701	1500.43	330.001	918.083	226.253	1325.65	226.354	985.187	487.693	355.856	196.978	527.094
CLPTM1L	4.15625	8.55177	3.32274	3.44636	0.572038	2.48466	0.312048	1.64933	2.06723	1.41676	1.56992	1.81619
CLPX	11.9739	27.0757	12.7024	28.7015	4.29169	13.4107	4.68433	20.7646	8.86716	9.64014	8.41121	16.7016
CLSTN1	8.63876	12.17	8.72179	12.8848	1.42401	4.56053	1.02746	4.46327	4.63476	4.1962	4.04001	6.5986
CLSTN3	2.02578	3.46718	1.68738	6.07889	0.07728	0.862417	0.121428	1.19642	0.387852	0.546036	0.626118	1.08814
CLTA	29.3669	24.5265	18.4386	42.3504	4.00517	10.2518	2.15079	12.1021	6.42364	8.36361	7.00568	10.86
CLTB	2.01635	2.20054	1.7154	4.10504	0.166784	1.49759	0.215324	0.470376	0.908537	0.930429	0.915864	0.882473
CLTC	0.654579	0.233878	0.186338	0.498888	0.046963	0.129871	0.05776	0.219682	0.073102	0.142996	0.070919	0.073251
CLU	25.4323	17.004	7.09055	15.5243	3.87414	16.103	6.33746	23.98	5.72891	6.54738	5.56687	10.2364
CLYBL	3.50729	1.69689	0.886213	0.142748	1.29381	6.73782	2.12294	8.79023	1.28914	1.19514	2.13138	5.16236
CMAS	4.60682	1.11795	2.39387	0.914675	0.125722	0.538712	0.113991	0.212442	0.431205	0.745287	0.717495	0.416459
CMBL	8.51403	15.6651	4.54901	1.26045	8.45489	14.4049	9.57782	53.7284	6.48901	12.266	11.5149	24.1156
CMC2	0.978065	2.24443	2.25818	2.66976	0.460364	0.549776	0.589592	4.08613	0.902435	1.06889	0.911769	1.30459
CMIP	0.333659	0.724981	0.769725	0.244774	0.298099	0.201905	0.389764	2.81999	0.159553	1.01738	0.515726	1.70725
CMKLR1	0.947104	2.63987	1.0752	0.552156	0.359435	0.858512	1.43584	8.56663	1.26457	1.85905	1.53021	1.87488
CMPK1	3.30356	5.02849	2.97017	0.035832	1.17488	2.174	1.64902	4.39877	1.79559	0.25392	2.62509	4.18267
CMPK2	1.78332	3.01483	2.14754	3.97097	0.186303	0.312766	0.175443	1.19921	0.51903	0.503083	0.175108	0.758552
CMSS1	96.1747	72.5258	44.2215	137.16	11.7109	31.0527	15.5954	84.1751	20.6908	35.7644	23.9488	39.2461
CMTM3	4.50874	12.8451	6.45751	14.4628	5.47663	5.43443	7.77413	0.41879	2.39625	5.91306	4.21243	5.3815
CMTM6	9.39419	5.12495	6.0875	13.141	8.06027	6.92798	2.63896	8.20329	6.78871	5.2708	10.19	8.08785
CMTM7	1.0376	1.45522	0.746321	2.62603	0.967026	2.38117	0.480107	2.43884	1.61289	0.372812	1.43271	0.591446
CMTR1	1.3454	3.91354	2.48692	5.83794	0.287965	1.98935	0.242557	1.64337	1.04365	1.22955	0.839512	1.32042
CMTR2	18.6036	31.955	17.2661	9.18412	18.5267	61.4615	20.9077	170.47	11.8302	23.6769	14.0459	19.8862
CMYA5	0.873251	2.69996	1.85593	0.142525	0.155299	1.32194	0.037695	0.294387	0.408805	0.197783	0.469926	0.808195
CNBD2	2.67391	2.66147	2.01429	2.60834	0.067272	0.582101	0.363452	0.516532	0.434158	0.329492	0.569234	0.574491
CNBP	2.98775	1.86926	2.33965	4.21782	0.101516	0.640273	0.145458	0.13827	0.694435	0.666183	0.501051	0.657007
CNDP2	8.62417	7.272	3.81964	9.36611	1.5615	3.73803	0.656169	2.49483	2.51565	3.54346	2.2566	3.40475
CNEP1R1	1.2604	1.91709	1.74818	3.47119	0.140303	0.698124	0.058933	0.855348	1.06675	0.71507	0.729958	1.87149
CNIH1	5.00697	1.04419	0.834753	3.20405	0.528491	0.463615	0.449797	2.54894	0.368291	1.58192	0.496243	1.47422
CNIH4	6.75893	8.13459	3.8486	5.80064	3.41976	6.83211	3.32939	24.1703	4.46354	5.26378	3.63567	6.88109
CNN2	0.366683	0.427711	0.354437	0.364825	0.355329	0.113192	0.025701	0.117282	0.197513	0.106682	0.13838	0.080881
CNNM2	1.91089	2.3847	1.71361	1.61229	1.71516	1.56958	1.21733	0.343607	2.18014	1.79893	0.357133	1.19169
CNNM3	4.96399	8.2234	2.38756	5.26334	0.739881	1.94465	0.6481	2.69745	3.29958	2.4397	0.707644	4.06711
CNNM4	22.1834	16.9649	16.5305	19.8035	17.7487	21.2572	14.0376	10.0762	12.0488	17.1232	15.5111	5.20798
CNOT1	3.8808	9.75293	5.98442	15.9113	17.1919	5.73967	12.9909	1.76722	11.5972	2.24657	4.96164	5.28379
CNOT10	0.809907	0.374921	0.561701	1.00034	0.014549	0.758708	0.261698	0.91557	0.068893	0.064476	0.161138	0.344854
CNOT11	7.76882	7.25374	9.14843	11.9501	0.7309	1.01257	0.916299	8.27239	2.5349	4.78278	3.1894	2.67672
CNOT2	4.72544	20.8174	2.92683	17.8046	3.32103	10.4747	4.13226	10.7677	4.40912	6.03659	3.25103	7.24183
CNOT3	3.04908	3.31396	1.79124	1.00148	0.280696	0.696685	0.158308	0.367154	0.618996	0.634387	0.558957	1.27956
CNOT4	0.963943	1.51623	0.831631	0.576971	0.17961	0.555618	0.766436	2.12334	0.408442	0.826298	0.497588	0.858474
CNOT6	1.82289	3.40686	0.981308	0.709574	0.263054	0.64035	0.574668	3.45939	0.710675	0.87203	0.620243	0.999317
CNOT6L	14.054	3.69592	1.45679	2.58956	0.490175	1.52153	4.66103	13.7654	0.468206	2.74031	2.14214	4.1228
CNOT7	1.05239	18.905	7.75171	2.87778	2.09109	3.19817	6.27381	10.0283	5.09806	8.79868	2.77578	6.84913
CNOT8	10.7842	19.143	7.97217	4.5585	2.26405	3.76738	3.72649	24.5922	4.21826	7.31463	4.05114	10.0341
CNOT9	45.3542	65.2891	12.8705	26.4354	11.8978	40.5584	35.5364	157.178	23.2299	41.5475	34.3961	71.4625
CNP	3.41642	3.47295	3.86109	41.9654	0.219679	1.73713	0.401714	2.21561	1.71956	2.94423	1.8577	4.41132
CNPPD1	0.299542	0.460451	0.044783	0.503095	0.149203	0.12637	0.046896	0.134957	0.09221	0.07522	0.015272	0.077758
CNPY2	0.736049	2.03801	0.431078	1.23502	0.34575	0.539223	0.333254	1.95198	0.472382	2.07495	0.849764	1.48913
CNPY3	2.95545	7.61843	3.33939	6.35529	1.93295	1.6717	0.575669	2.14824	0.721174	2.312	0.854136	1.89108
CNPY4	10.6927	8.79084	3.63962	9.89845	1.59119	5.99959	2.39402	12.4912	3.85364	3.69934	3.73794	6.88015
CNR2	2.14195	0.951457	1.95249	1.68155	1.40137	2.28174	3.1093	0.361504	7.88425	0.528188	4.05539	2.80189
CNST	11.3625	7.03374	6.91702	8.38724	0.813854	7.17145	3.33235	0.802624	9.61062	4.56051	8.20791	11.0089
CNTF	1.72866	0.60586	1.0988	1.11644	20.7636	68.6316	60.4977	2.90558	67.9797	0.473935	76.1996	13.0919
CNTLN	1.77146	11.0936	2.76734	1.11434	4.71411	11.5142	10.2143	5.16832	14.4475	44.6948	8.697	13.3532
CNTNAP1	1.68237	9.14525	2.86598	1.1082	4.37423	10.4959	9.51726	5.07876	13.6519	39.1311	8.09079	14.417
CNTRL	14.9724	11.1973	13.8945	14.1153	8.59628	14.4894	9.98391	12.2251	10.749	10.947	13.0854	22.5847
CNTROB	1.2791	2.00257	1.23888	6.75847	0.167005	0.919906	0.097412	0.336444	0.637738	0.772506	0.527456	0.599986
COA1	6.96627	5.90685	3.1746	3.40076	0.133444	1.92598	0.271409	1.60229	1.27865	1.14395	0.90474	2.07207
COA3	1.4223	0.722752	0.348172	1.67972	0.006851	0.36771	0.140753	0.067624	0.340405	0.047228	0.070261	0.158694
COA4	8.55006	12.6621	4.81276	20.2296	1.13647	12.6804	2.23423	7.17389	4.34496	4.12264	3.58234	8.4269
COA5	0.012794	0.056261	0.007742	0.025079	0.006715	0.006107	0.020036	0.126345	0.003464	0.002306	0.012243	0.024411
COA6	0.133941	0.065145	0.1402	0.070537	0.086043	0.059042	0.107012	0.190268	0.099671	0.093911	0.093235	0.054818
COA7	0.597673	0.30431	0.196988	0.293259	0.255875	0.123439	0.111251	0.271397	0.099384	0.057308	0.108706	0.148664
COASY	1.19056	0.556337	2.38002	1.41216	0.478832	0.202087	0.536079	0.451587	0.400259	0.338304	0.62379	0.296461
COG1	0.237979	1.17178	0.095633	0.126759	0.008538	0.284375	0.009368	0.089564	0.011902	0.031367	0.027538	0.365369
COG3	5.19866	2.00212	2.06984	5.67321	0.588287	0.761106	0.90339	2.07227	0.481879	0.841918	0.766869	0.647857
COG4	0.558124	1.88326	0.600982	0.374686	0.150844	0.537817	0.037261	0.77777	0.038678	0.110958	0.131993	0.688756
COG5	2.98249	0.772784	8.75034	7.2065	9.59934	0.373378	8.61654	0.562706	5.73373	3.40504	8.65224	0.691827
COG7	3.46572	4.07561	1.87148	5.15216	0.88262	1.03127	0.921184	1.82548	2.10557	1.48359	0.87794	1.12891
COG8	1.11157	1.52591	0.21555	0.408634	0.355044	1.43059	0.318938	0.879569	0.340115	0.39533	0.302279	1.3457
COIL	3.24106	5.73825	7.34992	3.4281	3.65616	4.65547	4.26754	1.67267	4.20627	2.79831	3.58395	2.47556
COL17A1	10.975	6.02643	9.41961	4.48807	4.00957	5.06151	6.10233	4.69032	1.84166	6.67428	2.68892	3.67101
COL19A1	0.408816	13.4479	8.22223	14.3571	29.7973	26.2493	29.5191	10.8379	16.241	11.3939	20.0838	11.954
COL24A1	33.8502	9.90217	6.9882	16.4837	22.7097	19.1093	12.8037	39.7396	24.4723	27.1207	5.21912	11.9758
COL4A3	30.7363	26.477	7.49552	11.3999	21.1963	12.6491	16.6853	43.1776	17.2412	16.0946	6.44493	14.3536
COL4A3BP	30.6259	12.4876	26.1923	15.649	5.68882	6.20475	7.67364	6.6157	12.0014	11.2589	13.7647	15.0781
COL4A4	22.5986	34.303	43.2944	35.2138	14.0339	22.4045	30.8155	6.17457	16.0891	33.1696	29.8335	36.1976
COL6A2	2.40019	3.32553	1.40478	0.298706	0.251546	1.28042	0.090443	0.517688	0.34813	0.211678	0.322564	0.669157
COL6A3	2.39379	2.06836	1.48939	5.08907	0.574318	0.541691	0.125479	2.29456	0.611648	0.289378	0.465072	1.63122
COL7A1	6.6949	7.66529	6.06675	11.431	0.153632	3.03004	1.01896	3.8106	3.05768	3.07141	3.20258	3.9047
COL9A2	1.03724	1.424	0.983069	0.425184	0.652896	0.990165	0.598019	1.98102	0.529997	0.752513	0.490656	0.616668
COLGALT1	0.947806	0.950986	0.90077	1.51203	0.123154	0.288571	0.068939	0.327181	0.172476	0.232193	0.133232	0.329644
COLGALT2	23.5133	30.3959	14.5039	33.3314	5.81449	15.8766	2.58616	14.5801	6.91017	12.819	6.83088	13.0573
COLQ	0.955524	3.158	1.05444	1.65297	0.098759	1.5575	0.050412	0.733414	1.79872	1.04992	0.691423	0.837449
COMMD1	18.6215	11.3924	7.67588	9.0276	1.78026	10.5768	1.29249	3.3427	3.44597	3.37361	2.61813	3.11654
COMMD10	10.0815	13.6905	8.09374	19.226	1.05564	3.55911	1.08369	3.27968	3.81735	4.34529	3.66921	6.0853
COMMD2	3.95419	13.1283	5.30514	72.8682	0.643856	2.31876	0.790951	1.95273	4.11581	5.36637	2.33953	3.81963
COMMD3	0.177972	0.352319	0.205867	0.505909	0.087474	0.230696	0.128533	0.455163	0.177372	0.244806	0.149235	0.422048
COMMD4	0.229874	0.10904	0.250045	0.261964	0.015609	0.26151	0.123549	0.133224	0.088664	0.83032	0.047402	0.437094
COMMD5	1.44168	0.282808	0.375549	8.59536	0.098106	2.22334	0.066889	2.54165	0.216596	2.97941	0.20528	0.576599
COMMD6	0.485926	0.588217	0.861471	2.77633	0.018146	0.266211	0.161166	1.12897	0.429663	0.572077	0.237091	0.854442
COMMD7	0.298411	1.31001	0.051395	1.61067	0.108499	0.558743	0.122785	1.2557	0.654109	0.252646	0.749467	1.26837
COMMD8	0.574161	2.36695	0.813012	3.1412	0.203823	0.640142	0.583269	1.63155	0.682961	0.908185	0.780066	1.67424
COMMD9	1.05936	2.11582	1.03419	1.2595	0.287251	0.196142	0.378248	1.53376	0.753264	0.339277	0.954446	1.75788
COMT	0.390148	1.91158	0.333896	1.43114	0.24028	0.239433	0.128661	1.41327	0.496768	1.2815	0.637065	2.04335
COMTD1	3.50532	2.44195	0.9465	5.89821	0.230985	0.778547	0.964878	2.06252	0.279616	2.73359	0.683367	2.84559
COP1	0.524655	3.33852	1.04006	1.62621	0.334274	0.568428	1.07841	2.4835	0.926351	2.59927	1.20931	3.29245
COPA	6.70335	4.29745	2.4451	15.173	0.682465	5.0229	0.95985	2.62093	3.36218	8.9125	2.36427	4.23488
COPB1	0.663962	9.3008	2.51777	0.524293	1.46995	0.940575	1.74972	11.6385	2.10617	0.252863	4.1884	6.52012
COPB2	0.492242	8.09595	6.06737	0.531727	1.74436	0.797657	1.39259	14.1402	4.42075	0.356517	3.55037	9.58259
COPE	0.052836	0.02987	0.020032	0.046694	0.00708	0.012488	0.012024	0.018999	0.00953	0.012158	0.013118	0.019475
COPG1	0.680762	0.71911	0.268058	0.156898	0.053703	0.004587	0.095549	0.12893	0.028629	0.003578	0.099307	0.096878
COPG2	33.5895	30.3402	15.4388	33.1997	7.70842	15.6981	6.48483	13.8095	7.57656	12.4921	7.08176	12.3896
COPS3	2.25656	5.29891	2.22431	11.6123	0.576075	5.73627	0.910318	1.02194	2.43233	2.45245	1.27346	2.53798
COPS5	8.25953	12.3794	3.94889	25.6364	26.4709	59.6485	48.742	339.407	20.4432	41.6371	34.9106	61.2669
COPS6	6.12436	16.9385	6.70451	16.7658	4.82457	8.86395	1.58303	11.9323	2.9075	4.2933	2.29336	4.12596
COPS7A	4.40571	2.87337	1.84678	3.67526	2.16866	0.656918	0.694227	0.731322	0.481749	0.535426	0.421528	1.86308
COPS7B	13.6228	6.03322	6.76141	7.56843	0.682219	4.33869	0.082913	9.08652	6.40573	3.93899	1.21156	5.06649
COPS8	18.2647	23.8019	15.0523	25.2736	3.88523	9.21705	2.63543	13.8315	5.16685	5.08272	4.84314	9.10766
COPS9	0.02457	0.411846	0.130934	0.425578	0.092464	0.24932	0.032824	0.944877	0.095983	0.364108	0.316956	0.250151
COPZ1	0.812091	1.70727	0.399687	2.78209	0.159711	0.461139	0.757014	2.6035	0.080483	1.14863	0.478516	1.74022
COQ10B	5.18569	4.56835	4.64173	3.95483	0.578769	1.31104	1.25762	12.8247	1.87656	6.36915	3.47224	3.3092
COQ2	3.75541	31.4171	6.7983	17.5277	4.54323	22.1958	3.80278	20.2763	4.57332	4.4024	3.28569	6.48813
COQ4	4.88843	5.07611	0.978697	8.18739	0.159385	10.831	3.41728	18.0852	3.43058	5.03185	4.72583	6.55342
COQ5	6.32083	6.27094	6.35236	10.2905	1.17093	6.5602	0.097198	3.39579	1.02825	2.34316	1.38839	3.0571
COQ6	10.3624	22.8965	8.90872	33.6368	1.65786	6.12093	1.44034	3.78328	5.16913	7.1847	4.72633	7.08158
COQ7	0.433547	0.545452	0.444537	1.13688	0.028495	0.275016	0.110089	0.58514	0.128752	0.175357	0.169113	0.334734
COQ8A	5.05645	3.17346	4.89002	8.15202	0.855566	0.914761	1.01272	6.64072	1.00498	1.25961	1.00253	1.38205
COQ8B	2.46234	7.94311	2.55902	9.73528	1.33508	2.72232	1.72579	10.0892	1.70327	3.52472	1.96072	3.49765
COQ9	14.1889	12.1988	2.60761	5.3144	3.11452	2.62652	2.58324	8.28562	1.1944	2.54855	2.69363	5.82046
CORO1A	29.7255	15.1427	15.3516	59.2589	5.17185	8.69324	4.93896	52.0339	6.36995	7.11948	9.67765	11.0155
CORO1B	19.6117	27.8362	14.1204	29.5557	3.52145	10.729	5.08961	7.36701	4.25163	11.9363	3.99413	12.1816
CORO1C	0.080129	1.17669	0.11703	0.294288	0.141441	0.507528	0.179522	0.800614	0.089451	0.344372	0.313637	0.692221
CORO7	1.90092	3.30604	1.06235	2.03882	0.369361	3.64874	0.545605	3.33496	1.44099	1.21239	0.93729	2.74724
COTL1	6.62879	1.76407	1.10202	4.79932	2.42136	8.18679	2.64216	12.9175	1.40283	2.59906	3.69199	7.25843
COX10	4.14484	26.6354	6.52871	7.91334	0.185592	10.1439	4.03771	19.0834	5.53197	8.37181	4.98139	13.2283
[truncated: 8,901 more rows]
