# Supplementary material for: Transcriptome Analysis Reveals Hub Genes Regulating Autophagy in Patients With Severe COVID-19
Source: Front Genet. 2022 Jul 18;13:908826. doi: 10.3389/fgene.2022.908826 (PMC9340158; doi:10.3389/fgene.2022.908826)
Supplement: Supplementary file 1 [file Datasheet1.ZIP › original data/Figure2.xlsx]

## Sheet: cluster1
Cluster1：Severe COVID-2019 vs Healthy control
Genes	logFC	P.Value
ARMC8	-2.73968	0.000134931
ZNF514	4.03305	0.000138535
MT1E	-4.64968	0.000319939
SRRT	1.1684	0.000333281
TAS2R46	-9.73342	0.000429491
FBXO41	-20.0405	0.000672428
EIF5AL1	3.7553	0.000714339
FKBP2	-10.8513	0.000787294
TTC31	-1.98141	0.000808994
EMP1	3.00836	0.000827778
CRLF3	2.5784	0.00090138
MFSD6	-1.29499	0.000952995
COL4A3BP	-6.19439	0.00118642
PROS1	28.4889	0.00120177
CAMK4	-4.29473	0.00135199
PUS1	68.2534	0.00139773
TAS2R19	-11.3472	0.00156277
DCPS	1.68722	0.0016504
MCC	-4.57745	0.00176182
RBMS1	-1.81953	0.00201803
LGALS9C	2.22741	0.00212155
TTC30A	-5.88498	0.00228267
CAMKK1	-6.78302	0.00233412
ZNF316	2.45612	0.00254285
HSPA5	-2.17848	0.00258374
TRAP1	3.33438	0.00258901
AC092835.1	-7.34785	0.00266057
FAM177A1	-41.3067	0.00277613
ZFYVE19	-1.15362	0.00294918
PTGIR	-3.95606	0.0032867
PTPDC1	1.08073	0.00337113
CSDE1	-6.86569	0.00342128
RNF130	-54.6595	0.00405616
UBXN7	-22.8859	0.00437787
FCRL6	-44.8081	0.00440102
MOB1B	-3.99864	0.00446745
UBE2J2	2.04849	0.00447162
BAD	-1.68912	0.00452532
MMP14	-2.06825	0.00558744
PIGF	-2.11688	0.00564899
GRK3	15.5028	0.00578545
SEC31B	-1.11916	0.00608373
TMEM14B	-7.83263	0.00609317
RAPGEF2	20.1178	0.0063199
ATM	20.3476	0.00637525
SEC61G	-11.5822	0.00648276
FBXO11	-17.1336	0.0065691
TMEM35B	6.22531	0.0068575
OTULINL	-9.53776	0.00693132
PSMD8	-1.53234	0.00761006
TMEM14A	-2.95803	0.00761136
TSC22D4	-1.95749	0.00783576
ERAL1	-4.2609	0.00794956
CBX2	-15.9011	0.0082897
KIAA1143	-17.8101	0.00872754
LAP3	22.4303	0.00881635
PTK2B	-6.31679	0.00895842
BAZ2B	1.99449	0.00910901
TRMT5	-6.19155	0.00941814
BORCS8	5.67087	0.00969638
LRRC14	-8.35325	0.00969874
SLBP	-2.71242	0.0097284
KIZ	-1.74595	0.00975318
TXNDC9	1.62495	0.0102876
BCKDHA	1.50953	0.0104757
EIF2S2	-1.62098	0.0105486
C11orf95	-4.0545	0.010947
TBC1D22B	-60.7538	0.0109829
NCOA6	17.2319	0.0110017
TBC1D20	-4.07556	0.0110739
THOC7	21.1682	0.0110843
ARPC2	5.45778	0.0113738
EIF4EBP3	-6.52071	0.0115587
MYO3B	-1.68323	0.0116668
ACTR3	-1.16326	0.0116796
SULT1A1	5.36961	0.0117406
PRDX6	25.2555	0.0118564
RPS28	-6.38681	0.011866
OVCA2	-17.1443	0.011991
AP2A2	-2.17899	0.0121291
NUDCD2	4.23127	0.0122741
FDPS	-12.1661	0.0123572
CHMP6	-1.41805	0.0133988
TGIF1	-2.74416	0.0134912
SEC61A1	-11.8842	0.0137595
SLC43A3	15.8138	0.0138156
GRK6	5.95585	0.0139018
SLC25A20	-1.00568	0.0142041
ATMIN	-1.93747	0.014355
FIP1L1	-13.926	0.0144003
PPP4C	-2.35621	0.0144602
TARSL2	-2.18781	0.0144941
TAS2R31	-10.211	0.0147166
LY6G5C	-1.88538	0.0149592
WDR82	-1.11397	0.015405
ARL11	1.75518	0.0154439
HIGD2A	-2.24333	0.0155821
KLF5	-2.49972	0.0157263
AC005726.1	-3.54315	0.0158723
EEF2	-1.11276	0.0160837
IRF2BPL	-1.77175	0.016086
EP300	7.81023	0.0162275
RPS27A	-3.04087	0.0162678
BRWD1	2.84682	0.0163469
RPP25L	-3.40218	0.0166711
FBXO30	-1.27635	0.0169811
RIPK2	-4.02903	0.0170357
UCP3	-1.13727	0.0170945
ZNHIT1	-5.89238	0.0172484
NUS1	-1.48749	0.0173108
SEC24A	-143.017	0.0178953
C11orf58	-1.94454	0.0186149
PPP3R1	-1.59805	0.0189126
TTC32	-6.13202	0.0189557
ATP6V0E1	-1.10006	0.0192321
CRACR2A	-1.38505	0.0194342
CXorf21	1.65859	0.0194773
DNAJC15	-1.2092	0.0195075
SLC4A7	-4.25736	0.0199007
PTGS2	-3.48714	0.0199682
RNF13	-3.25231	0.0200135
TMEM231	-4.04039	0.02023
SLC5A10	-33.8813	0.020387
HCCS	31.7526	0.020398
PMS2	-4.78393	0.0204122
ABTB2	-1.42799	0.0209904
ZFYVE21	-2.70926	0.0210255
S100A12	4.06256	0.0212642
ZC3H7B	-1.95476	0.0214073
ABCD2	-1.42353	0.0214147
RGPD1	67.1058	0.0214531
CBX6	1.24989	0.0214673
ZNF579	-2.66108	0.0215771
GSTCD	-3.23895	0.0216077
FMC1	-6.81701	0.0220902
FRS2	-1.2919	0.0221434
NRBP1	6.69147	0.0223641
PML	-29.2181	0.0226141
UBR4	-7.81431	0.0226445
OSCAR	-23.0253	0.0227337
WDHD1	-6.05342	0.0228166
TAS1R3	-2.36012	0.0229281
CS	-3.96127	0.0232116
POLR1A	1.04625	0.0239194
TBC1D22A	-5.19986	0.0241115
STAU2	-7.77543	0.0241781
PARP16	-13.9733	0.0242514
MUT	-8.10968	0.0248412
RAB11FIP4	-2.58253	0.0252795
CPPED1	-1.58171	0.0255168
RBMX	-10.6461	0.0257796
PKM	-1.91072	0.0263162
MED30	-2.28428	0.0268031
ZNF718	31.3397	0.0270701
FMNL2	-1.17773	0.0270944
TTC28	-3.35878	0.0276212
VPS37B	23.6843	0.0276386
RPL10	-1.42276	0.0276958
CTRL	-2.18242	0.0286017
PAK4	1.07923	0.0286333
TTC30B	-5.30059	0.0286574
HDAC7	-8.16638	0.0288582
STK4	-1.40336	0.0296465
ARL5B	1.67534	0.0299583
CATSPER3	-1.03184	0.0302564
SWSAP1	15.8102	0.0302679
RAP1A	-1.98115	0.0303643
USF2	-2.1242	0.0303921
MOB1A	-1.34634	0.0306344
INVS	40.5328	0.0311354
HEATR5A	-3.64142	0.0312999
ZNF226	29.0591	0.0314062
ZNF574	-6.98057	0.0316936
CLK2	-1.14491	0.0318162
PEX19	2.17041	0.0319217
HIST1H2BE	8.22546	0.0319271
COMMD2	-2.22285	0.0332743
OSBPL8	-9.90261	0.0335375
TSPAN2	7.78182	0.0337539
SHQ1	4.62943	0.0343926
LEPROT	1.68006	0.034445
GATAD1	17.4921	0.0345711
SLC22A15	-1.16211	0.0347744
MX2	1.97254	0.03479
TFAP2E	-1.23166	0.0350309
RNF213	3.37517	0.0352566
SORL1	16.4861	0.0353555
ARHGEF40	1.94016	0.0353988
FUT10	-3.68162	0.0355336
ATP6V1E2	-1.23739	0.0358354
SPTY2D1	6.31765	0.0359501
METTL2B	-19.5423	0.036043
RHOU	-1.10582	0.0362809
PLEKHM1	5.15585	0.0366554
PLA2G12A	1.46628	0.036894
PLLP	28.6797	0.0370653
TRAF2	-2.32964	0.0370969
ZC3H12A	-10.9176	0.0371719
SPRY3	-2.44779	0.0372555
RTKN2	-3.50217	0.0375906
CASP6	-1.2354	0.037651
SLC46A1	107.155	0.0381337
STEAP4	-17.0409	0.0381924
FYB1	1.10812	0.0382731
TRIM44	-4.25523	0.0383421
FARSA	-18.5013	0.0384191
MALT1	-19.1056	0.0385216
XPO1	-2.08474	0.0387307
CRB2	-6.24591	0.0389501
SYNCRIP	-3.00517	0.0392792
ATP6V1F	-3.74735	0.0397268
ZNF680	7.28312	0.0398269
PXDC1	6.31496	0.0399424
H3F3C	7.42863	0.0403427
WDR48	-1.84416	0.0403921
SEC23B	-2.73033	0.0404075
PMFBP1	-2.7966	0.0404105
TMEM230	-2.07829	0.040444
STAM	-2.22485	0.0405906
ACOT9	2.49203	0.0409045
HCAR3	11.3369	0.0411265
FECH	-2.86554	0.0414056
CRAT	-3.73015	0.0414536
PLEKHG5	52.0399	0.0414827
MAN2B2	6.32991	0.0417034
AFDN	10.1263	0.0418149
SEC16A	32.4939	0.0419125
HSPA1L	6.25003	0.0426618
ANKS6	-5.09022	0.0429344
RABGGTA	30.7067	0.0429576
DHX32	-1.3962	0.0429904
ATP2B4	2.02249	0.0431713
SDR39U1	-104.162	0.0433457
USP47	160.494	0.0439202
MPI	-1.07969	0.0442633
PLEKHG3	2.97406	0.0444456
PIGX	-11.7824	0.044448
FAM234B	50.4952	0.04457
SLTM	-1.79409	0.0447384
RFFL	-2.43718	0.044829
MVB12A	1.44181	0.0448443
NSL1	-2.96973	0.0448834
CDV3	6.06594	0.0453749
ZNF490	-1.0149	0.0454453
PANX1	15.379	0.0462565
POLR2C	-8.14725	0.0465531
ZHX2	9.47161	0.0466059
RFNG	-1.0571	0.0467689
SMC4	-6.10757	0.0469084
CUTC	-2.02338	0.0473756
BEX4	-7.07276	0.0473796
PKIG	-1.74692	0.0475743
RYR1	2.06572	0.047719
DDX23	-1.72989	0.0477392
FKBP4	-1.08828	0.0487772
RALB	-2.06327	0.0488735
TACO1	-1.0429	0.0489651
SLX1A	1.94959	0.0490442
RTL6	-7.2377	0.049131
SRPK1	-2.14597	0.0493113
FDXACB1	-1.66531	0.0496262
TRAPPC9	-2.01851	0.0499356

## Sheet: cluster2
Cluster2: Mild COVID-2019 vs Severe COVID-2019
Genes	logFC	P.Value
RAB11FIP4	-13.0512	2.16e-06
CBX2	-46.2279	5.7e-05
ZC3H7B	-5.83862	9.25e-05
TAF1B	-16.8936	0.000112827
SRSF2	23.6893	0.000119303
GZMH	-5.42719	0.000183855
TOB1	-35.5174	0.000220946
FAM129B	-43.5187	0.000234468
DCTN5	-5.66193	0.000264259
TRMT5	-17.6134	0.000273352
RNF145	-4.2317	0.00028625
ATXN7L1	-8.50003	0.000309867
PARP16	-35.2561	0.000375329
PTPMT1	-4.83773	0.000390546
MRPL16	-8.39088	0.000408871
PUS1	82.9592	0.000428713
TRAJ42	-7.8077	0.000431584
PTGS1	-10.0422	0.000446141
FLNB	-55.9072	0.000456537
MAPT	-25.9395	0.000461264
ACER3	-4.85023	0.000476164
MTCP1	-16.2685	0.000487067
TRAP1	3.59369	0.000500264
C8orf88	-3.73116	0.000510352
UPF3B	-7.19753	0.00051861
CIC	-2.81756	0.000548929
CTNNBIP1	-8.21999	0.00056803
MTFR1	-8.49571	0.000635958
PTK2B	-12.3468	0.000641526
ACAD11	-9.86763	0.000678579
CCDC167	-4.65954	0.000682113
RPAP2	-7.39548	0.00068326
TAF15	-3.59283	0.000691497
TMEM144	-41.0226	0.000696371
KIF13B	-9.2045	0.000724575
TTC9C	-7.07701	0.000731698
WDPCP	-2.65242	0.000733621
SPINT1	-5.38974	0.000766849
TSHZ3	-4.1028	0.000788913
SEC61A2	-39.6573	0.000790105
PLEC	-8.5025	0.000832821
FAM131A	-4.40222	0.000838954
C15orf61	-28.2432	0.000872487
MUT	-16.2841	0.000882099
VMP1	-8.133	0.000909855
ST6GAL1	-8.33445	0.00091874
SLC25A26	-11.3593	0.000939762
METTL25	30.3584	0.000970735
FGFBP2	-33.6404	0.000975349
MAPRE1	-3.54752	0.000985326
SLC25A20	-8.4781	0.000990379
ZNF277	-9.22454	0.000999227
FCGR1A	-7.06812	0.00100644
GOSR2	-15.2064	0.0010134
PPP3R1	-7.91382	0.00101728
AOC3	-4.52191	0.00104864
OSBPL5	-3.91353	0.00108869
CAMKK1	-13.5369	0.00110583
GLT1D1	-5.29111	0.0011374
ZNF174	-3.39998	0.00115027
MRPL21	-43.4764	0.00115569
RNF157	-3.26598	0.00120569
ABCF3	-4.4322	0.00123763
SPATA2	-8.22643	0.00123917
AC093155.3	-5.80491	0.00125112
HERC5	-3.78456	0.00129374
SPRYD7	-6.12584	0.00135247
FIP1L1	-48.0568	0.00137515
FAM126B	-6.1984	0.0014187
CYB5R4	-11.4829	0.0014283
SFT2D1	-26.9404	0.00142838
KCNK6	-6.05231	0.00144913
MS4A6A	-18.7423	0.00147924
APOO	-6.29473	0.00152519
REEP3	-5.23923	0.00156205
ERAL1	-14.1042	0.00156637
NAPA	-12.583	0.00156825
OSBPL3	-5.41078	0.00159806
RCBTB2	-8.70342	0.00160213
SDC4	-22.7826	0.0016101
C1orf54	-28.6356	0.00162241
CDK11A	-8.49017	0.00164985
CNBD2	-2.00214	0.00165109
SRGAP3	-12.1558	0.00165978
EXOC1	-11.4044	0.00168554
NPTN	-7.5485	0.00171472
EIF3D	-5.8044	0.00186474
ARMC2	-7.08171	0.0018735
PRKCH	-14.498	0.00190109
LATS1	-6.68281	0.00192119
HCFC1R1	-2.54444	0.00194151
LY6G6F	-8.76799	0.00196911
PTGS2	-8.78393	0.00199231
SUCLG1	-8.13708	0.0019939
QRICH1	-4.22992	0.0020224
RNF130	-107.016	0.00212161
ABT1	-10.8899	0.00214098
PIGG	-14.9795	0.00216249
HSD17B7	-7.0136	0.00216555
ELOA	-2.28087	0.00217952
ZCCHC10	33.0341	0.00218661
OVCA2	-68.7099	0.00219132
PIK3CG	-9.85217	0.00223502
MKRN2	-6.83424	0.00224699
TSPYL5	-2.58607	0.0022482
NSMCE3	-5.85751	0.00232132
TMPRSS9	-5.21028	0.00232675
TIMP2	-12.6565	0.00233535
ALKBH1	-6.51101	0.0023477
CIDEB	-29.8395	0.00238421
RNF13	-15.3043	0.00238762
NEMF	-4.49623	0.00247305
REM2	-2.6346	0.00248267
RNF165	-2.73281	0.00248628
HIPK1	-2.91398	0.0025007
ORC4	-9.11284	0.00250456
METRNL	-6.65599	0.00252882
FAM118B	-18.1698	0.00254413
RCE1	-15.6473	0.00263976
FUT10	-10.0875	0.00264803
PROS1	32.9014	0.00266402
NKAP	-4.0444	0.00269116
ASF1B	-5.7429	0.0026987
NFATC1	-2.9367	0.00271309
DMAC2	-1.80888	0.0027226
TTC30B	-15.0179	0.00276542
LGALS3	-6.87838	0.00279698
CANX	-2.31175	0.0028162
SMDT1	-10.0389	0.00285764
PTGIR	-5.93523	0.00286801
PRDX3	-8.99994	0.00289694
CFAP44	-3.78	0.00296842
TBC1D3C	-4.94804	0.0029859
TAF5L	-3.98598	0.00303443
TRAJ19	-8.09825	0.00309697
SDHC	-20.5993	0.00312342
RBAK	-4.05963	0.00321492
CD86	-4.52981	0.00324606
CTBP1	-7.79607	0.00334502
IAH1	-4.04666	0.00335615
RASSF2	-5.48482	0.00337089
FZR1	-4.1407	0.00337881
FAM160A2	-5.05407	0.00342097
SNU13	-6.08832	0.00344788
TAMM41	-2.38439	0.00347818
CYB5R3	-4.04048	0.00349404
LRRN2	-4.7169	0.00349755
PPP2R2B	-4.30401	0.00356875
RPS28	-13.0603	0.00360977
NPIPB11	-18.1391	0.00361752
MRE11	-10.7889	0.0036214
ATG16L2	-19.1521	0.00365181
PATL2	-4.03336	0.00365233
DZANK1	-3.25254	0.00366377
CYBB	-7.01642	0.00367724
USB1	-12.9167	0.00368166
BET1L	-11.1893	0.0036894
PSTPIP1	-6.87082	0.00370094
PARP9	5.54897	0.00370463
FUT8	-7.52724	0.00370887
UBE3B	-2.10462	0.00372315
ARMC8	-10.9936	0.00378169
NAA30	-2.72857	0.00381839
NUP160	-3.08734	0.00384713
TAF13	-2.93323	0.00386793
OTULIN	-47.7401	0.0039102
DMPK	-14.4331	0.00398945
SLC6A8	-10.1489	0.00400617
NDUFS8	-6.92462	0.00404457
GALNT1	-27.4218	0.00409889
CLSTN1	-7.25341	0.00411198
FAM200A	-33.7629	0.00411298
ZNF335	-4.4639	0.0041528
RUVBL1	-7.91071	0.00416386
APEX1	-2.17844	0.0041957
ZBTB7A	-5.12704	0.00420123
HMGN4	-6.22055	0.0042123
FAM120A	-2.65027	0.00421981
RAPGEF2	21.3166	0.00423031
HOMER3	-3.11733	0.00428467
ATMIN	-2.90238	0.00432755
C19orf24	-19.6342	0.00435608
KIR2DL1	-2.17722	0.00441994
LAPTM4B	-4.51615	0.00442038
FOXK1	-2.49151	0.00445376
PAQR7	-8.13235	0.00445566
OTULINL	-26.8605	0.00454046
MED16	-14.5852	0.00454355
DYRK1B	-4.36579	0.0045861
C22orf39	-3.36976	0.00461042
MUSTN1	-4.17985	0.00461345
SPG21	-9.96359	0.00462213
R3HCC1	-2.04271	0.00464912
GPN1	-11.4508	0.0046717
SLFN12	-6.86172	0.0046865
HNRNPM	-1.94724	0.00472704
TVP23B	-2.50346	0.00473804
SCP2	-3.95773	0.00482265
SELENBP1	-10.0885	0.00491964
GFM1	-25.0351	0.00495723
ZMAT2	-2.16255	0.00496748
GTF3C2	-24.3217	0.00496949
LRRC59	-6.49574	0.00502683
AC118549.1	-11.9661	0.00503152
UPF1	-13.8395	0.00503795
FBXO41	-22.055	0.00506791
NPM1	-6.50361	0.00512013
DHRS4	-13.5668	0.00522304
NUTM2E	-7.79477	0.00524918
MTIF2	-23.0581	0.00525578
CTSO	-3.87318	0.00525666
ZNF680	10.3193	0.0053244
FOXD4L4	-51.189	0.00535144
XCL2	-4.40437	0.00544586
MED23	-18.9228	0.0055045
FAT1	-9.87098	0.00553494
LAP3	24.4343	0.00554616
ATXN7L3B	-8.01626	0.0055603
CIAO1	-2.51532	0.00558837
TMEM231	-14.0349	0.0056212
ANAPC16	-3.01661	0.00563225
AC093323.1	-8.07887	0.00564798
NPTXR	-17.6175	0.00571138
EIF5AL1	3.06526	0.00572979
ZNF347	-38.4572	0.00573899
MRPS30	-3.30972	0.00577337
ARPC2	6.17889	0.00580096
TSR3	-5.12276	0.00582819
TSC22D3	-2.49827	0.00585921
TSC1	-2.34007	0.00591875
PRMT6	-9.03354	0.00594586
RPL14	-1.54903	0.00597669
MON1B	-7.11503	0.00599911
SYNJ2BP	-3.37437	0.00602401
SPRYD4	-1.37263	0.00603063
GHDC	-2.38002	0.00605218
SMG5	-7.93569	0.00605591
ETFA	-7.95429	0.00608097
UQCC1	-14.14	0.00608108
IP6K2	-2.57232	0.00608486
ACYP2	-3.97609	0.00609351
N4BP1	-3.68126	0.0061031
TBL2	-2.21178	0.00611267
SKAP1	-1.64961	0.00612113
TMEM141	-13.5159	0.00612485
USP7	-37.3443	0.00615578
LIN37	-5.41366	0.00619732
ZNF106	-2.13795	0.00621379
DCAF6	-3.73934	0.00621671
N4BP2	-5.7706	0.00624897
KSR1	-5.49434	0.00628357
RGPD1	115.916	0.00630323
POLR2C	-17.7891	0.00630785
KRTCAP2	-2.97264	0.00637013
BRWD1	3.21029	0.00638669
GRAPL	-2.91784	0.00644547
RRAGA	-8.19848	0.00644741
MLEC	-1.94929	0.00646025
ZSCAN5A	-2.16076	0.00647827
UBL5	-2.00737	0.00651792
DCPS	1.54396	0.00652642
OR2A7	-3.81118	0.00655388
NPR2	-5.09769	0.00657181
C8orf58	-11.1646	0.00658466
ZSCAN21	-14.1946	0.00661058
ACACA	-5.18233	0.00663957
CAMK2G	-2.98044	0.00665186
AOAH	-5.00484	0.00669208
RNF149	-17.727	0.00670545
MRPL23	-2.59643	0.00670956
MTHFD2	-1.93911	0.00673947
SIN3B	-6.29138	0.00674221
C7orf26	-18.7172	0.0067506
ARF6	-5.8402	0.00675703
QSOX1	-1.96935	0.00675764
NPRL3	-8.71804	0.00678198
ABTB2	-4.88701	0.0068446
ADSS	-2.80747	0.00684622
ZFYVE27	-4.89515	0.00688005
GLUD1	-7.55648	0.00695195
ZC3H12D	-5.05875	0.00697699
NCOA5	-17.4709	0.00698758
ICE1	-8.62326	0.00701025
FLAD1	-988.868	0.00701563
PLD4	-22.1866	0.00703287
LEMD2	-16.333	0.00706296
HBB	-23.5221	0.00707196
VPS35	-35.5891	0.00708354
ERP44	-22.085	0.00714158
TMX3	-3.4665	0.00715383
PARP12	-3.41022	0.00722906
DDX39B	-7.02017	0.00729128
NINJ2	-3.24051	0.00731029
TXNDC5	-9.25727	0.00731637
HNRNPLL	-14.2045	0.0073287
MOB1A	-4.98771	0.00733815
CEP95	-10.2217	0.00733857
FKBP8	-120.843	0.00734144
RASGRP4	-5.57745	0.00736123
TBXAS1	-3.62225	0.00741494
TRAJ10	-2.03573	0.00745089
WRNIP1	-5.97273	0.00753246
SMC4	-21.7778	0.00756613
MAIP1	-14.0329	0.00760191
ETV6	-21.1346	0.00760313
H2AFY	-15.2506	0.00766979
PSMB1	-2.45027	0.0076853
APP	-335.277	0.00771083
LTBP2	-5.01131	0.00774141
EGLN1	-4.76733	0.00775496
DRD4	-1.82378	0.00775586
RAB43	11.4208	0.00777338
USP1	-12.4833	0.00777845
CRYZL1	-1.99102	0.00779668
L3MBTL4	-18.1951	0.00782141
NFYC	-8.03263	0.00783686
SLC5A10	-124.82	0.00784956
WWOX	-11.7765	0.00786206
TIMM23	-6.29458	0.00793385
TBC1D8B	-1.89673	0.00793642
ABHD4	-2.80419	0.00794885
DENND4B	-1.96758	0.00794955
SKA3	-1.25002	0.00794956
SLC12A6	-5.81336	0.00796044
AGPS	-8.02671	0.00796441
PRDX6	27.4516	0.00799297
ANKRD50	-91.204	0.00808675
DIABLO	-9.58215	0.00816151
PIK3IP1	-18.9503	0.00816198
UPB1	-6.28151	0.00818183
KIAA1324L	-1.64196	0.00818424
DAZAP1	-25.32	0.00818584
RNF216	-3.1829	0.00824259
NOP56	-7.74599	0.00826412
TBC1D3E	-6.54774	0.00828511
PTBP1	-29.5975	0.00839269
ADK	-23.9437	0.00839663
UQCRH	-119.264	0.00847238
RNF115	-8.17379	0.00847781
QSOX2	-5.73414	0.00848182
LAMP3	-7.53595	0.00848856
UQCRC1	-6.77794	0.00849817
ARID5B	-3.55727	0.00852836
TRAPPC13	-32.6784	0.0085422
MAP3K20	-2.29115	0.00856661
OTUD5	-4.8753	0.00857902
FYTTD1	-18.4029	0.00859219
DDX49	-7.41978	0.00859671
MIEF1	-6.07021	0.00863342
PSME4	-1.30177	0.00864376
NTMT1	-8.44537	0.00873694
SREBF1	-2.16352	0.00877238
ERAP2	-3.45647	0.00877564
GNA12	-1.65618	0.00878398
FAM120AOS	-4.85659	0.00882869
CSDE1	-21.3967	0.00885504
ZKSCAN1	-3.5601	0.00888466
TDRD7	-9.77045	0.00894682
SEC61A1	-23.2375	0.00898081
SLC22A15	-3.63862	0.00898548
CEP63	-53.0694	0.00898653
OAS2	-3.98999	0.00899759
CNBP	-2.54562	0.00899931
TSC22D4	-6.10434	0.00902063
PGAM2	-2.84829	0.00907011
FCGBP	-2.89067	0.00909427
CAMK4	-15.8536	0.00910672
RPL6	-3.90986	0.00914448
KIAA1191	-5.02236	0.00916548
TRIB2	-11.5981	0.00922672
TRIM44	-7.81171	0.00923246
ZNF841	-2.85894	0.00926353
EXOC6B	-3.55327	0.0092746
DCAF5	-1.54178	0.00932637
LRRC69	-5.77345	0.00938966
ARHGAP35	-19.3526	0.00939026
SMC3	-25.2311	0.00941422
SLC19A1	-6.05652	0.00944925
ZNF846	-3.33046	0.00954139
LRRK1	-6.6498	0.00956745
IGSF8	-2.92493	0.00957192
SLC25A12	-33.4955	0.00962547
DLG1	-3.73898	0.0096298
RNPEPL1	-3.25618	0.00963173
FAM118A	-6.78672	0.00964479
UBE4A	-6.67585	0.00969369
AATF	-3.87763	0.0096963
KBTBD7	-3.9384	0.00974061
WDR1	-5.22674	0.0097439
IRF2BP2	-14.4109	0.00983615
CCNQ	-18.55	0.00986648
RNF40	-4.31589	0.00990969
TALDO1	-4.00162	0.00993867
NEIL3	-5.06199	0.00999883
CRYZ	-3.10819	0.0100074
ACBD3	-1.436	0.0100215
EPSTI1	-6.89091	0.0100594
TRIM11	-2.29611	0.0100776
CLIC4	-14.3417	0.0100847
TACC1	-25.8578	0.0101178
ATP6AP1	-22.2763	0.0102037
DEPTOR	-9.34325	0.0102267
UBQLN2	-3.71689	0.0102319
NLRP3	-13.9187	0.0102619
ULK4	-2.90129	0.0102639
PADI2	-11.6275	0.0103108
CSAD	-15.1005	0.0103408
ZBTB49	-3.00049	0.010341
RPS9	-2.17747	0.0103994
DPP8	-4.72588	0.0104061
AC005726.1	-12.8148	0.010458
CARMIL1	-3.78398	0.0104859
DEFA1B	-3.8533	0.010497
G3BP2	-9.66569	0.0105108
ZNF580	-15.7243	0.0105127
EIF4E3	-44.9233	0.0105195
ORAI3	-4.94216	0.0105371
GPLD1	-2.84152	0.0105838
SLCO3A1	-6.22623	0.0105962
ZFAND2B	-3.71332	0.0106428
PLAGL1	-9.09782	0.0106487
SNX2	-2.43255	0.0106712
PTGER3	-3.55939	0.0106946
SMARCA4	-3.48989	0.0107112
VPS54	-9.76468	0.0107403
MYO7B	-2.46569	0.0107696
LTN1	-9.15723	0.0107864
MDK	-10.7118	0.0107924
TRAJ21	-6.31262	0.0108214
TOLLIP	-4.67929	0.0108233
MPZL2	-3.22099	0.0108844
NCKAP1L	-5.63329	0.0109081
TRIM28	-12.1373	0.0109149
PRKCE	-3.42679	0.0109569
TRAJ36	-8.49873	0.0109634
ZNHIT6	-12.0227	0.0110152
MPIG6B	-5.57638	0.0110419
GABARAPL1	-12.6002	0.0110513
DAP	-9.50824	0.0110547
TAS2R46	-22.6938	0.011062
AATK	-7.24599	0.0110867
RNF44	-1.50136	0.0111049
CARD19	-5.35679	0.0111846
SLBP	-11.8107	0.0112017
LRP6	-9.99275	0.0113291
HPF1	-3.75774	0.0113599
PKHD1L1	-12.893	0.0113605
COPS7A	-2.50612	0.011373
PKD2	-3.84616	0.0113731
ARL8B	-5.24337	0.0113999
TLR8	-2.48437	0.0114389
PCK2	-2.14033	0.0114646
GM2A	-11.3348	0.0114947
RFT1	-5.60416	0.0114963
C16orf87	-3.93415	0.0115058
CACUL1	-8.99053	0.0115346
ENTPD6	-2.96145	0.0115484
HIST1H2AI	-7.10589	0.0115615
CTSZ	-4.12413	0.0115768
TEX22	-8.1129	0.011591
CTAGE6	-2.9213	0.0116326
MYCBP2	-6.31972	0.0117005
WTAP	-4.08722	0.0117194
KNOP1	-21.1317	0.0117732
TIAF1	-4.89544	0.0118279
SLC43A3	16.2094	0.0118509
DCAF15	-10.1708	0.0118671
KLF2	-2.21296	0.0118677
PTPN13	-3.42296	0.0118977
HBQ1	-10.7885	0.0119152
RNF114	-4.49249	0.0119442
SIRT2	-15.8266	0.0119866
COMMD10	-10.1321	0.0119993
AP2A2	-8.25477	0.0120466
MSC	-12.1786	0.0120497
AGPAT2	-24.8955	0.012115
SMARCD3	-8.81921	0.0121543
RGP1	14.7255	0.0121586
CIRBP	-5.12127	0.0122542
IGHV3-49	-11.9907	0.0122631
HSPA5	-11.0868	0.0123106
ABI1	-9.25653	0.0123407
CS	-13.2681	0.0124357
SMARCC1	-1.23015	0.0124871
WDR62	-5.19807	0.0125047
RIMBP3	-1.86492	0.0125463
ZNF706	-27.5159	0.0126209
ZNF75A	-23.845	0.0126783
LIPE	-13.9145	0.0127371
TLDC1	-53.8327	0.0127512
CORO1B	-15.0524	0.0128001
NSUN7	15.0229	0.0128258
PHF13	-31.3097	0.0128329
CEP76	-30.842	0.0128961
NR1H2	-4.30144	0.0129478
ZFP91	-1.35447	0.0129766
MT1E	-39.6983	0.0129943
MAST2	-2.3912	0.0130099
SEC63	-65.7188	0.0130544
LMO2	-1.91448	0.0130599
HIST2H2AA3	-27.8842	0.013083
SCMH1	-2.75964	0.0131548
BASP1	-12.1037	0.013219
CTTN	-18.866	0.0132569
SLC12A4	-7.51727	0.0132695
SLC17A5	-5.52541	0.0132736
SPIN2A	-11.0264	0.0132791
PPM1M	-4.23723	0.013297
PRKAR2A	-1.96112	0.0133142
TMEM65	-8.82577	0.0133451
ALPK1	-5.36273	0.0133456
WDFY3	-2.91775	0.013395
BABAM2	-10.8158	0.0133959
HLA-DRB1	-2.88823	0.0134101
COL7A1	-5.34462	0.0134348
TERF2IP	-24.645	0.0134601
NHSL1	-4.36848	0.0134772
RNF43	-1.89149	0.0135092
DUSP11	-1.40906	0.0136278
CBWD1	-6.46591	0.0136752
CCDC28A	-14.8869	0.0136932
TFAP2E	-4.05162	0.0137711
ZNF22	-5.20093	0.0137816
RANBP9	-26.3519	0.0137823
GATAD1	19.9209	0.0138011
ABCC1	-1.77455	0.0138208
TRIM5	-15.6472	0.0138507
NDUFB3	-51.9926	0.0138873
LTBR	-15.7964	0.0138918
UPK3BL1	-9.4074	0.0138982
TAS2R13	-25.9113	0.0139156
MCOLN1	-3.36913	0.0139158
MYL12A	-7.01845	0.0139198
GLYR1	-4.35061	0.0139413
ADAT3	-3.77996	0.014033
MTO1	-7.90982	0.0140371
USF2	-5.94701	0.0141618
ZMYND10	-6.23791	0.0141838
ELMSAN1	-14.61	0.0141846
SMIM3	-43.4282	0.0141969
MED29	-3.47417	0.0142068
IL32	-7.89651	0.0142083
NDUFB11	-7.72538	0.0142202
SLC15A4	-6.88839	0.0142209
ITM2B	-8.40366	0.0142315
TARSL2	-6.67773	0.0142502
PLA2G16	-10.0095	0.0142938
SNAPC1	-45.1893	0.0142968
TSFM	-10.9427	0.0143161
SSR1	-3.32446	0.0143798
EIF2B1	-2.60364	0.0144113
ZXDA	-8.20182	0.0144573
C11orf95	-9.42866	0.0144647
KIF1C	-4.61619	0.0145188
PLEK2	-27.9605	0.014536
RPL30	-8.62234	0.0145518
C9orf64	-4.86379	0.0147428
LRRTM2	-29.8609	0.0148082
AIP	-18.1868	0.014812
SNIP1	-3.90673	0.014833
TANC1	-7.80385	0.0148366
MFSD10	-8.29296	0.0148647
ZFAND3	-6.4555	0.0148881
NBDY	-5.92076	0.0148953
RNF31	-2.83317	0.0149153
KLHL20	-16.6535	0.0149321
HELZ2	-7.07434	0.0149586
PSTPIP2	-8.06193	0.0150502
ZNF490	-5.57714	0.0150731
UBA7	-6.15055	0.0150731
ZBTB43	-8.20917	0.0151175
TRAJ34	-6.90024	0.0152026
EWSR1	-2.70341	0.0152099
NDUFA8	-26.9865	0.0152152
CARF	-7.41452	0.0152306
LPCAT1	-1.80055	0.015231
MMADHC	-2.61509	0.0152624
HCK	-6.84225	0.0152949
MYO1G	-3.69284	0.0153172
DOHH	-4.93652	0.0153344
NFKBIA	-2.31945	0.0153433
CTSW	-5.16503	0.0153517
UQCR11	-3.08813	0.015392
NDC80	-8.01684	0.0153921
IFNLR1	-6.57928	0.0154466
ALG9	-2.32476	0.0154778
TECPR1	-7.23333	0.0154789
MRPL27	-2.86522	0.0155149
C9orf16	-68.4756	0.0155581
NSA2	-4.03844	0.0155788
NFKBIB	-6.64486	0.0156023
YME1L1	-3.70607	0.0156539
MMP15	-2.7518	0.0156795
DNASE2	-5.37972	0.0156944
SLC5A3	-87.1935	0.0157097
HSPG2	-3.88336	0.0157757
FAM76A	-8.46463	0.0157994
CBX4	-5.77417	0.0158049
HIST1H4K	-3.32708	0.0158055
CLEC7A	-1.25538	0.0158097
DYRK1A	-4.79805	0.0158772
TAS2R31	-11.9792	0.0158883
CSNK1A1	-25.4535	0.0158905
HIST1H2AH	-5.04289	0.0160398
VNN1	-2.54162	0.0160486
AVEN	-17.2357	0.0160893
NCOA4	-3.33081	0.0161189
LYSMD3	-8.05653	0.0161313
HSD17B13	-2.16005	0.0161436
SYT15	-17.2456	0.0161627
NFATC2	-12.6177	0.0161729
DNAJC15	-4.42061	0.0162515
ATXN7L3	-5.89604	0.0162654
LRP5L	-5.48038	0.0163733
CD180	-4.67413	0.0163753
TNFSF4	-1.68572	0.0163809
ZNF616	-7.44411	0.0163864
B4GALT1	-2.31151	0.0163988
NBPF20	-5.6224	0.0164048
IRF2BP1	-3.31677	0.0164248
DHX32	-6.7133	0.0164294
BACH2	-2.99672	0.0164526
ABHD10	-22.0486	0.016462
MAP4K2	-3.83089	0.0164797
ZNF598	-3.56829	0.0165067
PNP	-7.11137	0.0165357
PIGP	-3.77068	0.0165414
IRF5	-18.9148	0.0165416
MMP14	-9.84203	0.0165905
YIPF5	-12.6272	0.0166159
DYNC1H1	-2.0492	0.0166244
RNF217	-2.387	0.0166488
CLTA	-20.5024	0.0166742
XAF1	-8.72791	0.0166749
PRRG4	-1.32089	0.016687
MAPK1IP1L	-12.786	0.0167197
CTSS	-2.54957	0.0167532
HIST1H4L	-9.13626	0.0167607
KCTD3	-1.50907	0.0167679
PSMB3	-11.3341	0.0167682
NDUFS3	-3.29032	0.0167698
HAL	-2.31935	0.0167833
BAD	-5.77466	0.0168342
PARP15	-1.55886	0.0168351
DNAJC14	-2.19856	0.0169111
C11orf58	-4.17211	0.0169253
TAS1R3	-9.58245	0.0169869
MFAP3	-6.21498	0.0170366
LRIG2	-7.01953	0.0170414
SDC3	-5.18077	0.0170928
MZT2B	-11.6203	0.0171122
TAS2R19	-39.953	0.0171528
CLEC6A	-4.73368	0.0171942
RPS20	-1.88474	0.017202
STARD4	-12.39	0.0173215
CGAS	-57.6311	0.0173322
PSMB8	-13.6622	0.017371
TMOD1	-2.68847	0.0173842
MCCC2	-6.8252	0.0174639
TTC30A	-9.20258	0.0175402
FKRP	-166.286	0.0175489
PMVK	-13.7183	0.0175563
CHMP1A	-2.32635	0.0175731
ZNF709	-2.46252	0.0175772
LRRC40	-3.55043	0.0176558
HSFX2	-6.58758	0.0176559
ABCD2	-3.32872	0.0176579
APOL2	-2.62436	0.0177153
IGHMBP2	-7.02586	0.0177415
C2CD2	-1.7577	0.0177435
ANP32E	-8.79899	0.0177496
GALNT5	-3.67301	0.017761
MIEF2	-3.05465	0.0177688
SLC12A7	-12.5988	0.0178403
PELI2	-5.70935	0.017877
CTSF	-14.4843	0.0179166
LY75	-7.79717	0.0179294
TOMM34	-15.4543	0.017934
NDUFV3	-21.4816	0.0180211
ACOT8	-14.3468	0.0180462
TTC38	-12.5751	0.0180475
ZFPM1	-13.9453	0.0180545
ZNF467	-8.01965	0.0180656
TIPRL	-4.27555	0.018075
FAM196B	-5.9297	0.0180812
SRD5A3	-21.0252	0.018094
SYNCRIP	-14.458	0.0181207
MEFV	-3.53684	0.0181606
SNX33	-4.95965	0.0181622
GUCA1B	-12.5448	0.0181675
TRBV28	-9.52669	0.0182043
RWDD2A	-7.16669	0.0182391
AGGF1	-4.8043	0.0182419
RRAGC	-5.19064	0.0183053
COPS8	-12.0368	0.0183626
TRIM8	-3.63054	0.0183896
PLCB1	217.352	0.01839
PRKRIP1	-1.37911	0.0184274
MICALL1	-1.61402	0.018429
URM1	-4.34809	0.018439
CUL1	-2.02899	0.0184767
LRRC14	-22.8161	0.0185054
ATP5PB	-21.6647	0.0185832
PAPSS1	-2.78296	0.0185987
IL3RA	-3.63376	0.0186258
FAM177A1	-92.4227	0.0186266
UBA6	-8.1074	0.0186298
CAPN14	-6.40406	0.0186361
C9orf72	-22.4215	0.0186447
RAD9A	115.342	0.0186999
PLEKHF2	-5.92631	0.018705
ATP8B4	-3.74832	0.0187197
MFSD6	-1.65397	0.0187254
GID4	-3.9884	0.0187428
KDELC2	-6.89006	0.0188048
ACAD10	-3.41795	0.0188402
HIF1AN	-5.55538	0.0188436
MSI2	-2.60649	0.0188609
TAF5	-1.94914	0.018866
PIK3R2	-7.92456	0.0188702
VPS33B	-6.19524	0.018884
GALNT4	-28.2613	0.0189264
TTC32	-8.84679	0.0189679
CLEC17A	-5.17777	0.0190688
TESMIN	-14.6724	0.0190845
L3MBTL2	-5.69973	0.0190972
PSMB7	-15.1203	0.0191603
SRGAP2B	-7.78225	0.0191829
CMPK2	-2.16669	0.0192509
PCMTD1	-7.16417	0.0192672
CHML	-5.67323	0.0192857
CXorf38	-5.52509	0.0192882
TMEM102	-2.39876	0.0193152
CGGBP1	-4.0433	0.019319
PPP1R15B	-61.2028	0.0193397
TRAPPC12	-27.8061	0.019366
SMG1	-49.8082	0.019449
FAM173A	-11.9777	0.0194868
WDR70	-1.87296	0.0194968
RFC5	-5.91927	0.0195237
NCAPD3	-10.6677	0.0195466
ZNF668	-58.9389	0.0195648
CAAP1	-31.3533	0.0195673
ARMC10	-11.1543	0.0195796
SEC24A	112.435	0.019655
EPOP	-3.79363	0.0196792
PBXIP1	-4.35801	0.0197097
SIGMAR1	-3.56481	0.0197124
UBE2Q1	-2.2428	0.0197533
ING1	-3.99822	0.0197958
PLEKHF1	-4.29714	0.0198231
OBSCN	-2.6971	0.019836
OSGIN2	-2.4476	0.0198604
KCTD6	-4.98578	0.0198934
MED1	-6.26549	0.0199098
MYL5	-11.5625	0.0199749
EFNB1	-5.17762	0.0200158
FAM72A	-19.5197	0.0200513
PABPN1	-15.6499	0.0200582
KRBA1	-14.0129	0.0200939
AC092835.1	-25.7237	0.0201438
AGAP2	-1.47117	0.0201618
MAGT1	-1.31275	0.0202484
RLIM	-1.23088	0.0202587
YTHDC2	-2.30499	0.0203087
NUMBL	-19.9715	0.0203225
CNDP2	-4.97414	0.0203657
C1orf43	-3.17514	0.0203979
INO80D	-6.18903	0.0204333
ACAP1	-29.0284	0.020466
NAA10	-12.7892	0.0204774
TBC1D3B	-2.45669	0.0205179
APCDD1	-2.09445	0.0205395
PANK3	-5.05716	0.0205908
GATC	-5.31852	0.0206304
LRP5	-3.43583	0.0206691
MGMT	-9.55609	0.0206852
WDR82	-4.3088	0.020733
PARN	-1.56027	0.0207616
NPIPB6	-95.7594	0.0207844
ETS1	-3.65388	0.0208314
TAF1D	-6.65489	0.0208784
SRSF5	-14.4324	0.0208915
SLC11A2	-16.9817	0.0209105
DCAF13	-5.35395	0.0209125
LRRFIP1	-12.4453	0.0209145
NECTIN2	-2.94706	0.0209205
BEX4	-19.7106	0.0209777
RAB2A	-2.24812	0.0209834
ECHDC3	-6.00058	0.0210418
TADA3	-53.9027	0.0210557
HMGN2	-3.74471	0.0210807
FMO4	-6.13536	0.0211269
ATP6V1D	-5.86779	0.0211663
ARFGAP1	-4.24019	0.0212222
RTL8A	-2.08237	0.0212439
HEBP2	-1.25545	0.0213267
CASTOR2	-10.5305	0.0213415
ATG4B	-8.85469	0.0213545
PAIP2	-2.60703	0.0213675
TSPAN31	-7.08577	0.0213764
CELF2	-13.9379	0.021383
PDCD1	-6.54606	0.0213967
STAT2	-90.902	0.0214426
TMEM104	-2.35704	0.0214783
TRDMT1	-7.658	0.0215003
NDRG3	-4.01926	0.021501
GPR52	-8.53111	0.0215044
IL4R	-1.91121	0.0216085
PYCARD	-2.6736	0.02167
TIMELESS	-11.0934	0.0216819
PLLP	31.1359	0.021701
IFIT1B	-5.61384	0.0217416
P2RY2	-3.27232	0.021813
TAF12	-1.33456	0.0218272
BOLA2B	-7.35482	0.0218958
PFKL	-2.45191	0.0219093
CLASP1	-8.17276	0.0219174
COA1	-3.59556	0.0219605
PGM5	-3.26826	0.021996
LIN54	-10.8953	0.0220341
ARL5A	-8.1052	0.0220745
ETAA1	-3.48135	0.022113
OSBPL9	-38.6742	0.0221207
SNURF	-21.0912	0.0221394
IK	-2.67331	0.0221609
INPP5F	-6.53376	0.0222654
IGHV1-69D	-8.84859	0.0222787
FGD2	-4.38718	0.0222832
GOT2	-1.25056	0.0223353
GCSAM	-5.14325	0.0223918
ARID1B	-13.3637	0.0224307
WDFY2	-29.1096	0.0224312
LSP1	-1.86881	0.0224911
FAHD2A	-3.20187	0.0225217
KCNJ14	-4.45112	0.0225878
PKM	-3.84992	0.0225964
ASTE1	-2.20829	0.0227002
SPHAR	-2.32522	0.0227102
RRAGD	-6.7723	0.0227395
VMAC	-9.77453	0.0227552
UFD1	-1.94861	0.0228186
POLE3	-1.68333	0.0228201
KIAA0753	-7.94443	0.0228221
RPL3	-1.23165	0.0228664
BAZ2B	1.97673	0.0228944
CCDC112	-5.66524	0.0229053
SMIM4	-1.77628	0.0229624
STAT5B	-3.21883	0.0230104
ATOX1	-4.15878	0.0230283
NUP88	-12.9859	0.0230783
LYPLA2	-1.48136	0.0231878
TAF6	-3.158	0.0232756
COPG2	-16.1446	0.0233218
TAC4	-16.5316	0.0233621
LIME1	-16.7698	0.0233697
TENT4A	-3.58516	0.0233724
FKBP5	-38.6796	0.0233862
OPHN1	-6.19161	0.0233875
ATE1	-8.50353	0.0234068
TMEM200B	-6.55298	0.0234087
ASNS	-6.66056	0.0234173
TRAF6	-4.44772	0.023453
NCOA1	-52.3136	0.0234585
UBE2L3	-1.35067	0.023459
NAP1L3	-1.87896	0.0234668
BLOC1S4	-2.67869	0.0234859
DAPP1	-2.0527	0.0235142
MERTK	-15.4204	0.0235179
ATP5MF	-1.46212	0.0235669
BAHCC1	-2.29946	0.0235806
HSPD1	-4.26073	0.0236211
ABHD12	-5.41095	0.0237056
FAM117B	-2.2155	0.0237118
PCNX1	-1.30894	0.0237122
RPL32	-7.00231	0.0237185
LTV1	-114.401	0.0237438
TMTC3	-1.7055	0.0237717
ZDHHC8	-9.19641	0.0238235
NUTM2B	-3.70333	0.0238492
ASGR2	-5.73711	0.0238675
ANKHD1-EIF4EBP3	-8.10634	0.0238847
TRADD	-5.25691	0.023941
RNF41	-2.8886	0.0239549
SEC61G	-20.6241	0.0239697
LY6E	-2.38386	0.0240105
NUTM2D	-6.90984	0.0240456
ZNF576	-1.29826	0.0241039
GP1BA	-6.30366	0.0241375
TCF4	-14.1711	0.0241745
INCENP	-3.38239	0.0242027
PSMD3	-7.01431	0.0242444
INF2	-3.70308	0.0242533
PATZ1	-2.75925	0.0242596
TTC3	-2.63633	0.0242603
RBM23	-11.6958	0.0242692
CASP5	-1.09824	0.0242764
HMGCS1	-2.39033	0.0243209
DOLK	-7.63539	0.0243516
LIN52	-8.61626	0.0243559
PCIF1	-2.88973	0.0244341
PRSS53	-2.64303	0.024441
TMEM69	-2.98245	0.0244957
CEP135	-3.33366	0.0244979
CTNNBL1	-2.51976	0.0245386
YWHAH	-8.55555	0.0245696
PRKCA	-1.96586	0.0245698
ZFP92	-1.63839	0.0245829
AP2S1	-4.84797	0.0246112
TMEM159	-9.88093	0.0246738
KIFAP3	-4.42647	0.0247277
ZNF561	-5.80827	0.0247384
SPSB1	-24.6078	0.0247385
RPL10A	-1.26957	0.0247413
IGHV1-3	-4.91822	0.0247419
CELF1	-6.97716	0.0247454
MICAL2	-5.32148	0.0247718
CAPN10	-7.15867	0.0248016
MYORG	-1.43401	0.0248541
TUT4	-3.48098	0.0248562
NFATC2IP	-12.226	0.0248786
PPP6R1	-3.86021	0.0248906
TRMT12	-1.36048	0.0249039
PDGFA	-3.07477	0.0249086
GSS	-1.21308	0.0249204
SOCS1	-5.08562	0.0249251
SERPINE1	-4.30839	0.0249354
COL4A3BP	-14.4073	0.0249385
IFRD1	-6.31637	0.0249415
F11R	-11.8427	0.0249709
EIF3J	-12.3204	0.0250389
UROS	-11.0581	0.02508
C1orf174	-45.1919	0.0250903
HIST1H3B	-2.13764	0.0250998
FAM209B	2.91688	0.0251101
CAPS	-8.93173	0.0251311
MDH2	-7.87059	0.0251335
SLC25A1	-1.06761	0.0251537
VCAN	8.87244	0.0251993
VPS13C	-1.73575	0.0252057
S100PBP	-6.66184	0.0252108
NUFIP2	-13.5669	0.0252686
MSL3	-6.4994	0.0253041
FAM129A	-7.34599	0.0253089
ZUP1	-7.36773	0.0253092
RABL6	-14.0292	0.0253374
CD2AP	-5.51295	0.0253592
CDC25A	-6.95809	0.025368
ZNF773	-5.97448	0.025384
BCKDHA	1.40534	0.0253898
CITED4	-7.27174	0.0254612
SMIM8	-6.9865	0.0255682
TUBB1	-3.12981	0.0255878
PSMB10	-3.84052	0.0255965
TRAPPC3	-35.1077	0.0256197
SPIN4	-24.7406	0.0256234
ZNF346	-4.98686	0.0256474
DNAH10OS	-7.59095	0.0257163
DCTPP1	-10.6429	0.0257326
SEL1L3	-8.20216	0.0257746
RPL27	-5.28696	0.0257769
TRDC	-4.9299	0.0258232
NCSTN	-2.86551	0.0258237
E4F1	-10.0784	0.0258609
GAB2	-1.40633	0.0258893
ARF4	-2.61816	0.0259012
TOR1AIP2	-1.56353	0.0259058
ETFDH	-2.58906	0.025922
PTK6	-14.4001	0.0259304
MGAM2	-5.86837	0.0259338
TBC1D9B	-5.74188	0.0259533
SYNPO	-4.68273	0.0260326
LRRC37A	-11.8944	0.0260527
TMEM120A	-5.31597	0.0260577
ODR4	-2.45644	0.026082
MAP2K3	-1.47743	0.0261121
VSIG1	-3.893	0.0261206
IL20RB	-26.2022	0.0261368
SMC6	-3.78068	0.026162
RNF126	-10.6808	0.0261728
OLA1	-5.21879	0.0262015
TSR2	-2.02451	0.0263156
ABCA1	-11.2822	0.0263432
RPL22L1	-10.209	0.026399
ZNF117	-11.3832	0.0264256
NUP155	-3.05371	0.0264467
MANEAL	-1.47862	0.0265042
LUZP6	-4.96278	0.0265049
EEA1	-1.85181	0.0265321
PACRGL	-4.54618	0.0265412
CAP1	-2.42423	0.0265834
HOOK1	-2.97813	0.0266404
HSDL2	-8.50366	0.0266475
DENND6B	-4.167	0.0267107
PPRC1	-1.79203	0.0267228
RENBP	-15.1113	0.0267314
ABHD18	-3.39304	0.026766
ASH2L	-3.51451	0.026773
C2orf49	-3.87237	0.026774
FMR1	-2.5456	0.0267822
ARHGDIA	-15.4346	0.0267849
MTOR	-2.36744	0.0268411
MYBL1	-1.68536	0.026844
SIAH2	-9.02746	0.0268967
SCFD2	-8.50656	0.0268987
PLA2G7	-7.6328	0.0269542
FKBPL	-110.927	0.0270339
N6AMT1	-6.80705	0.0270575
VWA5A	-1.45545	0.0270941
NSD1	-5.23733	0.0271093
TST	-1.3005	0.0271255
RP2	-1.04718	0.0271743
RPN1	-3.98684	0.0271847
JARID2	-6.95638	0.0271885
CBX1	-12.0165	0.027189
MRPL33	-3.00222	0.027217
PTGER2	-1.92056	0.0272198
FAM53C	-8.15057	0.027229
NDUFA5	-1.56632	0.0272302
GIMAP2	-5.20385	0.0272819
MIIP	-6.47861	0.0273618
TTF1	-20.2489	0.0273776
TSPOAP1	-6.2181	0.0273967
KIAA1143	-16.7497	0.0273982
NOP53	-1.91183	0.0274224
SBF2	-12.1837	0.0274592
THAP4	-10.562	0.0274843
MFF	-1.04383	0.0275304
TRBV9	-2.17848	0.0275373
MYO5B	-14.2583	0.0275387
HINT1	-2.88795	0.0275445
PDE12	-4.4122	0.0275492
MRPL15	-1.92662	0.027583
RNF146	-3.43591	0.027644
CAPRIN2	-2.90798	0.0276483
BANP	-1.82467	0.0276533
MTSS1	-2.1986	0.0277414
TMEM14B	-13.2419	0.0277448
DBT	-4.47691	0.027818
TOMM6	-1.39389	0.0278225
GON7	-5.8604	0.0278319
PITHD1	-3.43291	0.0279339
MTHFD2L	-13.7542	0.0279537
FOXP1	-22.3315	0.02798
TRAPPC1	-8.38085	0.0280081
PDS5A	-2.23095	0.028026
ZNF579	-21.6309	0.0280717
RNF6	-3.41086	0.0280985
MIGA2	-3.38818	0.0281284
CTBP2	-4.31991	0.0281319
ATF7IP	8.48378	0.0281559
FAM69B	-6.43794	0.0281848
ZNF133	-2.28202	0.0281851
GBF1	-2.07757	0.0282188
GALNT6	-14.0299	0.0282733
AKR7A3	-2.35854	0.0282899
MAPKAPK5	-1.8894	0.0283039
GPR171	34.0871	0.0283215
PSMC1	-7.77615	0.0283531
CCDC141	-6.4155	0.0284392
NF2	-3.26841	0.0284396
SIMC1	-9.64928	0.0284748
AC096887.1	-1.16551	0.0284965
TMEM199	-3.41766	0.0285354
PPP1R3G	-2.60851	0.0285515
WDR48	-1.78533	0.0285943
ZNF83	-3.76505	0.0286121
DDX39A	-3.91596	0.0286334
TNFRSF21	-1.6845	0.0286535
SNX27	-9.5421	0.0286541
RGL1	-31.1428	0.0287332
RIC1	110.426	0.0287486
ANKRD44	-7.27743	0.0288158
CRTAM	-4.66211	0.0288191
KLHL42	-13.8397	0.0288463
TMEM87B	-23.3725	0.0288754
NARF	-25.1743	0.0289046
TSSK2	-1.8029	0.0289437
BMP2K	-2.44485	0.0289454
SNAPC5	-12.5363	0.0289978
RPL7L1	-2.69376	0.0290165
MEGF9	-4.82669	0.0290227
COX5A	-1.45295	0.0290362
PEAK1	-4.95118	0.029056
PDCL3	-4.15955	0.0291328
RPL24	-2.87376	0.0291731
TRAJ35	-14.3535	0.0291873
RHBDF2	-6.71276	0.0292054
RBM22	-3.64628	0.0292232
ARMC1	-2.9547	0.0292258
SIK2	-1.70708	0.0292271
HNRNPL	-10.2424	0.0292317
GPBAR1	-26.1434	0.0292359
MIEN1	-8.86548	0.0293092
DNAH6	-4.64833	0.0293766
MMAB	-11.7726	0.0293905
SDHA	-7.6212	0.0293982
TNFRSF9	-16.6337	0.0294024
PKIG	-7.00725	0.0294967
ZXDB	-6.2629	0.0295143
FNIP1	-6.62192	0.0295716
REPIN1	-23.7692	0.0295994
CEBPB	-2.27702	0.0296297
ACHE	-1.87532	0.0296317
CEACAM6	-6.05732	0.0297699
CKAP2L	-13.4193	0.029795
CELSR1	-15.5535	0.029911
CYTH2	-3.45215	0.0299754
ITSN2	-2.16164	0.0299806
SLC15A3	-1.73397	0.0300073
EXOSC1	-2.05333	0.0300145
XPA	-7.92073	0.030048
RPS6KA2	-2.82598	0.0300709
TSEN15	-7.69326	0.030139
ALOX5AP	-47.9037	0.0301416
ADCK1	-3.2348	0.0301893
MMAA	-1.03686	0.0302371
PWWP2B	-6.78066	0.0303103
TSSK6	-15.1662	0.0303753
PNPT1	22.1076	0.0304052
SSR3	-3.32347	0.0304094
CCNY	-9.5254	0.0304257
BRD2	-1.7134	0.0304368
TRAF3IP3	-23.3288	0.030459
KIAA2026	-4.37837	0.0304898
CCNL2	-7.55096	0.0304924
RPN2	-8.62487	0.0305216
STX16-NPEPL1	-3.81769	0.0306232
TSEN34	1.43421	0.0306319
IGHV3-23	-2.69721	0.0306502
ARHGAP25	-5.65188	0.0306504
ACSL5	-4.76955	0.0306653
SLCO4C1	-14.0161	0.030674
CENPB	-2.94766	0.0306837
MBNL3	-3.56896	0.0306872
RTF2	-1.9349	0.0307702
SMIM5	-3.5318	0.0307895
PDCL	-6.40828	0.0308242
MOAP1	-1.33978	0.0308523
PABPC4	-4.66519	0.030881
ADAM15	-4.0829	0.0308897
CASP1	-4.05389	0.0309132
CLASP2	-1.31128	0.0309406
TTC39B	-17.6665	0.0309501
CRLF3	-1.94269	0.0309565
WRAP53	-6.01954	0.0309567
ITFG1	-14.4416	0.0310014
CD14	-5.40405	0.0310083
PPP4C	-6.7417	0.0310136
RBM42	-16.6514	0.0310239
BLK	-22.0893	0.031116
TOMM20	-5.69818	0.0311656
CPSF7	-9.97069	0.0311868
SRSF6	-1.54386	0.0312044
HS3ST3A1	-1.13796	0.0312806
HMGB2	-11.9802	0.031304
NDUFA6	-65.465	0.0313113
XPNPEP3	-1.014	0.0313135
KCNMB3	-2.71816	0.0314752
NFE2	-15.0765	0.0314995
MAK16	-15.6674	0.0315181
ZNF891	-1.81593	0.0315191
TTC37	-6.48277	0.0315628
ATP6V1F	-4.38693	0.0315789
TMEM167B	-35.6718	0.0316157
LUC7L2	-9.01458	0.0316479
ARHGAP24	-5.10497	0.0317103
CRYBG3	-3.23152	0.0317212
ZNF263	-7.8408	0.0317479
C8orf37	-6.12389	0.0317643
CAT	-2.11847	0.0317888
CXCR5	-4.38117	0.0318359
MCM8	-31.271	0.0318436
CD6	-4.36956	0.0318463
CLK2	-2.48424	0.0319066
ORAI2	-30.4636	0.0319123
PEBP1	-4.30231	0.0319627
MMS19	-4.52061	0.0320036
SETD7	2140.09	0.0320179
DRAM2	-1.17324	0.032041
EFR3A	-4.10784	0.0320442
TRMT11	-2.59287	0.032061
DHX35	-2.45816	0.0320782
TBC1D2B	-3.61096	0.032088
DNHD1	-5.32937	0.0321497
SAP30	-11.6275	0.0321534
SMC5	-60.2763	0.0322387
CENPE	-4.46128	0.0322533
HIST1H2AC	-33.4564	0.0322672
KLF3	-20.5255	0.032271
TRMT44	-17.4863	0.0323144
CSNK1G2	-2.49273	0.0323472
INO80C	-5.4219	0.0323767
MANBAL	-27.8223	0.0324731
EPHA4	-1.63162	0.032477
ZNF131	-13.1735	0.0324807
RNGTT	-5.21058	0.0324922
HIST1H3G	-1.41986	0.0325584
CBWD2	-12.1407	0.032575
SFN	-3.27358	0.0326012
CEP192	-39.0163	0.0326012
RPP25L	-8.21308	0.0326116
ARRDC2	-1.32683	0.0326522
LIN7A	-1.27705	0.0326546
RPTOR	-1.76495	0.0326685
COG7	-2.38193	0.0326803
PSMG2	-2.27485	0.0326837
NUS1	-4.26675	0.0327051
ANKRD36	-1.37773	0.032755
CFAP97	-27.3259	0.0327984
ANO6	-4.10953	0.0328064
CEP19	-2.24302	0.0328152
BCAR3	-22.5429	0.0328349
CRAT	-10.8227	0.0328434
SIK1B	-8.05246	0.0329088
ACTR3B	-3.63729	0.0329385
SLFN13	-1.99792	0.032978
GFM2	-2.43002	0.0330159
HIST1H1E	-1.6951	0.0330247
SSTR3	-6.56006	0.033087
PLEKHA8	-7.81254	0.0331291
MTG2	-1.49558	0.0331693
ALG8	-3.1603	0.0332001
TIRAP	-2.97744	0.0332696
MTFP1	-7.31181	0.0332825
CD36	-15.2121	0.033303
NPB	-6.95929	0.03333
MED30	-7.95713	0.0333467
TNFAIP3	-9.69409	0.0333524
CRB2	-16.0105	0.0333718
TIGD7	-17.5838	0.0334222
NCF2	-3.88309	0.0334456
GIMAP1	-3.19471	0.0335498
PTGES2	-8.42456	0.0335689
MPZL1	-2.8185	0.0335861
APOL3	-3.18164	0.0336288
STPG4	-4.51256	0.0336406
SLC10A3	-6.9803	0.0336761
TM9SF1	-10.1431	0.0336843
ITPRIPL1	-5.37386	0.0336958
RBBP4	-4.00401	0.0337252
RBM5	-2.71215	0.0337325
DDX31	-29.4285	0.0337793
SERTAD1	-2.63524	0.0338217
GPRIN3	22.7466	0.033826
ABCA2	-1.26601	0.0338853
GPR19	-3.21443	0.0339053
NEDD1	-4.60427	0.03393
ADM	-1.41375	0.0339643
SPATA5L1	-13.4948	0.034019
MTFR2	-9.15251	0.0340194
ISG20L2	-3.41328	0.0340224
RAPGEF3	-1.49332	0.0340269
CARD8	-3.76871	0.034032
NDUFS7	-26.2559	0.0340926
ERMP1	-7.06038	0.0341137
DNAJC16	-3.35103	0.0341411
GDAP1	-7.82979	0.0341489
NDUFB4	-1.31375	0.0341619
HSDL1	-1.7017	0.0342224
ATAD3B	-4.43095	0.0342941
POMGNT1	-9.0233	0.0343177
SIPA1	-2.97606	0.034331
EARS2	-2.28666	0.0343403
ZNF140	-21.6616	0.0343682
CLEC12A	-1.42518	0.03437
KIAA0319	-2.64457	0.0344049
EIF2S3B	-13.494	0.0344316
RBM28	-11.9779	0.0344752
UPP1	-9.47689	0.0345115
SLC25A43	-203.695	0.034527
STAT1	-5.1721	0.0345271
PID1	-15.1536	0.0345611
NDUFB6	-2.73995	0.0345845
RPL12	-15.9383	0.0345926
ACADS	-1.37568	0.0346039
SMIM13	-2.97116	0.0347111
TCAP	-3.43759	0.0347177
CRYL1	-2.02125	0.0347255
NR2C1	-1.62878	0.0347451
TOE1	-1.68548	0.0347648
ZNF574	-12.1441	0.0348213
CD274	-2.24472	0.0348276
ZNF226	25.9838	0.0348562
MTX3	-15.7122	0.0349132
PPA2	-2.25743	0.0349303
CDKL5	-9.00171	0.0349382
NCOA6	19.9458	0.034953
TBCC	-2.41406	0.0349889
PISD	-2.10002	0.0350104
PLEKHO1	-12.6567	0.0350184
ZNF853	-1.50848	0.0350227
SLC6A6	-4.0058	0.035025
TNFAIP2	-11.4264	0.0350289
PAAF1	-18.2637	0.0350587
OSCAR	-85.0335	0.035097
FPGT	-9.04393	0.0351035
GLYCTK	-1.00118	0.0351088
HBA1	-3.09278	0.0351401
AGAP4	-10.5034	0.0352181
NFIX	-6.60979	0.0352625
SORD	8.11458	0.0352627
DERL2	-14.7708	0.0353097
KCTD5	-3.60496	0.0353223
SNRPB2	-8.06063	0.0353264
OXR1	-3.0075	0.0353418
MTX2	11.4609	0.0353432
TJP2	-4.96733	0.0353701
MTHFD1	-1.27363	0.0353935
CITED2	-5.89431	0.0353942
KIF22	-9.44853	0.0354041
MSANTD4	-1.73212	0.035422
PLBD1	-30.4936	0.0354425
C8orf76	-3.12318	0.0354487
NDFIP1	-6.96851	0.0354611
DNMT1	-5.22604	0.0354884
OSBPL8	-22.5611	0.035497
CNOT3	-1.88156	0.0355004
CTRL	-6.92761	0.0355065
RPS6KA3	-6.8445	0.035549
FKBP1B	-6.38443	0.0355599
CARHSP1	-8.90696	0.0355884
SBK1	-7.42525	0.0357126
FAM156A	-1.41789	0.0357783
SLF1	-15.4067	0.0357872
ZNF66	-2.82411	0.0358055
HIVEP3	-10.654	0.0358517
MAGEF1	-11.4401	0.0358559
VDAC3	-5.65193	0.0359141
LMTK2	-3.71345	0.0359629
TMSB10	-14.329	0.0360553
TMEM203	-6.1198	0.0360736
GSTCD	-5.93225	0.0360945
ATAT1	-44.0845	0.036103
EVI2A	-4.31096	0.0361689
SRGAP2C	-13.1021	0.03622
SNTB2	-7.89059	0.0362473
GLRX3	-6.05156	0.0362642
UFL1	-3.56017	0.0363077
LPP	-8.16631	0.0363247
DDX47	-3.05309	0.0363688
ESR2	-3.22901	0.036414
RARS	-3.613	0.0364169
NABP1	-3.00968	0.0364474
STARD9	-85.5838	0.0364576
CD83	-12.4743	0.0364695
RASGRP3	-4.64662	0.0364707
FAAP100	-3.62877	0.0365085
ZNF829	-16.7406	0.036527
SACS	-8.46231	0.0365282
LRBA	-2.55528	0.0365292
MAP3K21	-16.4009	0.0365415
SIRPA	-1.11193	0.0366029
LATS2	-2.50296	0.0366168
NCK1	-5.1153	0.0366497
KMT5C	-1.05754	0.0367012
ANKRD46	-13.43	0.0367015
HEATR5A	-8.02084	0.0367188
ZNF345	-2.36072	0.0367906
CDC14B	-54.8747	0.0368182
SIK3	-9.90482	0.0369033
AMY2B	-1.76771	0.036971
UEVLD	-12.8253	0.0370289
ALG12	-2.41735	0.0370554
DYNLL2	-1.91472	0.0370735
PPM1L	-1.93082	0.0371
KLHDC8B	-1.26255	0.0371071
AKT1	-1.3255	0.0371101
ZNF749	-8.90179	0.0371258
NDUFAF1	-12.2591	0.0371485
ALG6	-1.89437	0.0371522
VPS37C	-6.55368	0.037158
ZNF180	2.24019	0.0372787
FAM129C	-2.79445	0.0372792
CUL4B	-6.97829	0.0373239
CEP57	-3.34762	0.0374492
ANKRA2	-6.31367	0.037477
TIGAR	-10.7756	0.0374771
TRIM56	-1.5546	0.0375471
TMEM192	-1.2829	0.0375485
UAP1	-3.0955	0.0375735
NOD1	-8.77555	0.0376096
MAP3K7	-5.63623	0.0376223
KLHL17	-3.69935	0.0376753
GGT7	-1.54452	0.0377471
NFS1	-9.23545	0.0377544
SH3PXD2B	-2.64537	0.0377707
GGT1	-2.56469	0.0377789
FAM228B	-9.54437	0.0377929
DAP3	-3.574	0.0378405
RNPS1	-7.57213	0.0379164
VNN3	-11.6172	0.0379707
CD27	-1.82867	0.0379747
ARHGAP9	-5.13857	0.0379831
ANKRD27	-3.60399	0.0379863
AL031777.3	-7.97112	0.0379869
MEGF8	-1.49599	0.0380053
TMEM86A	-7.53764	0.0380116
TBC1D3I	-34.9013	0.0380224
KAT5	-7.67673	0.0380461
LMO4	-7.90102	0.0380554
AARS	-6.75882	0.0380857
TGOLN2	-5.35461	0.0381762
ZNF552	-1.1419	0.038183
NSMCE1	-1.83208	0.0382567
MED28	-2.55017	0.0383341
JUND	-8.70498	0.0383691
RPE	-7.60084	0.0384756
TFRC	-6.18676	0.0384855
CPSF2	-5.24113	0.038513
DCTN3	-1.98253	0.0385162
ARMCX1	-1.95168	0.0385188
RAB11FIP5	-2.10596	0.0386625
HMGN1	-3.20342	0.0387065
DTX1	-15.0918	0.0387277
G6PD	-13.0122	0.0387598
ZBTB33	-3.76254	0.0387664
SLU7	-28.6893	0.0387784
GRAMD1B	-9.15401	0.0388057
CBX6	-3.02733	0.0389105
MCC	-10.1852	0.0389616
CNPY3	-3.60194	0.0390866
TIMM21	-10.799	0.0391012
RNF122	-2.52324	0.0391312
RBM15	-3.35698	0.0391497
LRRC8A	-3.76799	0.0392222
EFL1	-3.02431	0.0392324
GSTM1	-4.59105	0.039254
GPAT3	-5.29457	0.0392824
TIMM22	-5.08489	0.0393052
UBQLN1	-1.43796	0.0393129
C1RL	-16.7693	0.0393345
CAPN1	-3.54187	0.0393359
FAM156B	-2.47107	0.0393465
SNRNP48	-8.96971	0.0393499
CCDC159	-3.20912	0.039398
HDAC2	-5.14714	0.0394114
GAPVD1	-7.19718	0.039421
ARL4C	-1.30518	0.0394396
ETFB	-10.8485	0.0394928
ATL2	-2.74641	0.0395423
ZNF430	-13.6733	0.0395494
SLC9A6	-7.7917	0.0395576
STK24	-2.27566	0.0395675
SIPA1L3	-4.50726	0.0396379
EVI5	6.30239	0.0396479
CDIP1	-5.73765	0.0396754
AP5B1	-4.8668	0.03969
MMGT1	-2.54101	0.0396965
ARL17B	-2.69451	0.0397439
ELOC	-4.83397	0.0397994
TRRAP	-17.6331	0.0398482
RNF219	-5.75835	0.0398684
AAK1	-5.43251	0.0399134
ICAM1	-2.44802	0.0399231
KIAA0556	-6.40627	0.0399378
LIMD2	-19.7547	0.0399568
BAG3	-3.30946	0.039981
NRGN	-2.87969	0.0400194
CASTOR1	-11.0979	0.0400355
WDR83OS	-12.5826	0.0400724
CTSL	-29.2955	0.0400748
CEACAM4	-3.08809	0.0400753
LRP1	-2.9976	0.0401657
GAB3	-3.78439	0.0401691
SP2	1.81227	0.0402025
CNTF	42.8742	0.0402053
GMCL1	-12.0888	0.0402093
HIST1H3H	-23.913	0.0402547
IGKV4-1	-3.24905	0.0402588
PHLDB3	-3.46043	0.0402623
CCDC124	-1.21371	0.0403196
ARHGAP45	-1.28581	0.0403604
EIF2D	-68.7793	0.0403696
FAM241A	-1.73009	0.0403751
TNFRSF1B	-4.68328	0.0403772
USP39	-4.99852	0.0403879
TXLNB	-12.8741	0.0404558
TSPAN2	7.44121	0.0404677
PHLPP2	-4.28471	0.0404709
TOMM40L	-17.9874	0.0404798
JAK1	-1.05041	0.0405648
NMT1	-1.22981	0.0405748
HS3ST3B1	-5.73948	0.0405759
CASP8	-5.88545	0.0405891
DENND3	-9.0067	0.0406022
SCN1B	-3.3553	0.0406252
DNPEP	-8.25306	0.0406466
HEMGN	-25.3512	0.040652
ARHGEF7	-10.0339	0.0406683
ZNF101	-15.1436	0.0407069
PRMT1	-1.69358	0.0407361
PLCG2	24.4705	0.040757
GATAD2A	-2.27436	0.0407617
SACM1L	-17.062	0.0407741
ACTL6A	-4.06838	0.0407842
HERC6	-1.44431	0.040839
NDUFB2	-51.7225	0.0408725
SCNM1	-4.34084	0.0409951
ZNF714	-9.34121	0.0410468
BTBD11	-12.852	0.0412108
NAXE	-2.74089	0.0412198
FXR1	-5.12654	0.0412338
ARL4A	-17.282	0.0412703
NCR3LG1	35.0306	0.0412793
SPSB3	-5.46368	0.0412996
ZW10	-8.8423	0.0413035
TRAF4	-1.92416	0.0413275
UMODL1	-2.28788	0.0413389
SKIL	-19.1813	0.0414894
TIAM1	-27.9879	0.0415196
C8orf82	-6.67847	0.0415516
DNPH1	-2.12512	0.041554
LRRC47	-23.9045	0.0416195
HNRNPUL2	5.36448	0.0416257
KYAT3	-3.90112	0.0416402
HEXA	-3.47107	0.0417026
NMI	-2.5214	0.0417121
MAGI2	-3.02403	0.0418705
FLYWCH2	-15.9109	0.0419481
LRRC75A	-1.527	0.0419818
ACPP	-16.7867	0.0419885
ZNF664	-16.292	0.0420143
SRF	-2.41672	0.0420808
BAG6	-10.2539	0.0420988
GPKOW	-1.44319	0.0421831
PARP1	-6.49721	0.0421962
IGF2R	-3.72326	0.0422508
TMEM229B	-2.35941	0.042273
GTF2E2	-15.1688	0.0423296
PPIL1	15.3042	0.0423641
SNX1	-6.86352	0.042486
TIMM23B	-18.1893	0.0425023
DNAJC30	-2.21875	0.0425035
CD19	-5.79264	0.0425577
ABI2	-6.65496	0.0425719
MLLT1	-1.46011	0.0426135
TMEM167A	-11.0562	0.0426314
SS18	-3.4901	0.0427056
EFHC2	-24.5965	0.0427819
INO80B	-4.40164	0.042794
TBCK	-1.22701	0.0428055
TOMM7	-2.23992	0.0428202
IKZF3	-8.16904	0.0428283
FAM174A	-4.0655	0.0428421
PRKCI	-1.53617	0.0429186
HOMER1	-2.13359	0.0429352
UBE2L6	-5.3901	0.0429776
RABGAP1	-6.80317	0.0429867
LPXN	-5.61409	0.0429904
HVCN1	-8.18614	0.0430361
SIAH1	-12.3244	0.0430778
HP1BP3	-4.60415	0.0431815
CD2	-1.65592	0.0431816
GINS4	-4.70536	0.0432166
YWHAE	-4.24413	0.0433063
IRAK2	-6.99567	0.0433179
MMD	-5.44838	0.0433367
NR4A2	-4.90432	0.0433414
P2RX1	-12.3243	0.0433444
HCFC2	-6.96243	0.0433661
OLR1	-32.8528	0.043372
USP8	-10.8898	0.0433855
LBH	1.98313	0.0433947
PHF20L1	-2.62449	0.0434359
AEBP1	-4.54944	0.043486
NTAN1	-2.20378	0.0435185
CEPT1	-21.428	0.0436005
ESPN	-6.25766	0.0436029
BLOC1S3	-2.53321	0.0436712
ZKSCAN4	-2.43114	0.0437254
SIRPB1	-1.486	0.0437331
ZNF852	-14.8251	0.0437555
SREBF2	-2.13461	0.0437648
DERL1	-5.63642	0.0437839
BICRAL	-23.7934	0.043845
ZSWIM8	-7.73117	0.0438689
THOP1	-15.8221	0.0439439
HSPB11	-35.3613	0.0440206
ZCCHC7	-2.20255	0.0440251
TC2N	-1.79295	0.0441222
TRMT10C	-2.34911	0.0441308
FAM19A2	-3.01385	0.0441337
CCL4L2	-4.39213	0.0441932
RPS16	-5.11671	0.0441977
RHOQ	-2.47718	0.0442838
PPP1R7	-2.86983	0.0442992
FAM32A	-2.23988	0.0443373
ARRB1	-13.7923	0.0443806
FAM104A	-1.95383	0.0443847
SGSM1	-5.08229	0.0444315
C21orf58	-2.06521	0.0444761
ZNF350	-15.0387	0.0445131
SMCO4	-96.9689	0.0445157
WDR27	-4.38178	0.0445405
MED26	-6.68589	0.0445497
TCF3	-15.8662	0.0445963
HSD17B1	-9.56328	0.0446236
ACTG1	-4.04639	0.0447048
FDPS	-19.1057	0.0447089
MS4A4E	-1.41649	0.0447404
ANKRD42	-1.55089	0.0447419
COX7A2L	-3.00149	0.0447618
RNF19A	-1.91096	0.0448386
EXO5	-2.29064	0.0448608
RILPL1	4.97267	0.0448617
ZNF660	-3.2058	0.0448968
PITPNB	-5.03834	0.0449384
PATL1	-4.21624	0.0450026
LONP2	-3.33932	0.0450137
TMEM107	-47.4857	0.0450431
PHLPP1	-6.32343	0.0450794
FAM171A1	-2.09492	0.0450849
ETFRF1	-2.45887	0.0450963
PLXNB1	-11.9986	0.045173
NAP1L4	-4.84826	0.0452027
LRRC37A2	-12.6724	0.0452729
NBEAL2	-12.3972	0.0453144
ATXN1L	-1.11586	0.0453316
ZMAT5	-2.71943	0.045351
SRGAP2	-1.22412	0.0453571
NDUFB9	-2.66006	0.0453613
CLCN5	-3.25681	0.0453843
DNAH10	-2.13185	0.0453866
GPR63	-8.73445	0.0454423
MAP2K2	-11.6191	0.0454554
TMX2	-1.73828	0.0454916
PSMD8	-7.88053	0.0455242
CC2D2A	-3.42521	0.0455275
IGHV3-33	-3.72776	0.0455488
P4HA1	-2.94614	0.0455636
USO1	-9.43074	0.0456299
ALDH3A2	-1.00959	0.0456765
TPST2	-1.10118	0.0456781
BUD13	95.7059	0.0457085
ACE	-8.65477	0.0458288
LRRC3	-4.50878	0.04583
IFI30	-14.1438	0.0459053
LSM2	-3.79698	0.0459273
ERO1B	-6.82761	0.0459503
PIGS	-103.923	0.0460266
ZNF627	-4.44416	0.0461066
NCKIPSD	-3.1688	0.0461295
STAMBP	-9.47416	0.0461624
PI4K2B	-4.49053	0.0461844
TADA2B	-10.453	0.0462243
GNLY	-16.6658	0.0462346
CPNE2	-6.02906	0.0462365
SOWAHD	-3.35484	0.0462646
CD22	-1.6205	0.0463296
IER5L	3.31893	0.0464175
SNX8	-30.1354	0.0464336
SLK	-10.1244	0.0464583
ANAPC7	347.62	0.0464976
RARRES3	-1.97606	0.0465185
ZFP30	-6.99818	0.0465392
GBP1	-11.6257	0.0465456
CSE1L	-1.72938	0.0465505
CDC23	-2.12031	0.046613
UCP3	-2.05448	0.0466257
PLEK	-4.89449	0.0466323
ZNF549	-3.15932	0.0466324
GALC	-7.74609	0.0467083
HIKESHI	-11.4852	0.0467141
CBX3	-14.3183	0.0467615
BX088645.1	-47.2911	0.0468588
NUP50	-4.4735	0.0468629
SGPL1	-19.2217	0.0468667
CHN2	-6.62366	0.0468676
DHPS	-2.6733	0.0468769
COLGALT2	-14.4219	0.0469005
FAM168B	-2.22141	0.0470108
EIF3C	-1.97553	0.0470255
DPP9	-5.67054	0.0470356
CTBS	-2.61503	0.0470395
RPL31	-2.46446	0.0470728
UTP3	-25.4574	0.0471033
PDE6D	-6.21026	0.0472735
WDR26	-1.6669	0.0473611
MAN2B2	5.77804	0.0473852
ABHD11	-9.13198	0.0473889
PEX1	-1.02655	0.0474252
ZNF718	27.6965	0.0474519
NINL	-27.5989	0.0475078
GPBP1L1	-4.50036	0.0475776
CLNS1A	-1.01169	0.0476001
CCDC47	-1.97921	0.0476557
DENND2C	-16.799	0.047686
VAMP8	-1.03989	0.047689
OR52K2	-14.8188	0.0477268
PIGM	-11.1539	0.0477666
DRAP1	-1.23416	0.0478237
RANBP10	-1.91513	0.0478562
SNX30	-1.17347	0.0478701
CD72	-2.44677	0.0479476
ADRM1	-4.87827	0.0480633
GLRX2	-1.22537	0.0481392
MALT1	-30.6005	0.0481637
RIPOR2	-3.33702	0.0481788
MGAT5	-7.44596	0.0481921
ATG3	-3.22603	0.048223
ZNF782	-1.62183	0.0482358
AKAP17A	-8.08721	0.0483258
ASB16	18.8377	0.0483646
TCTN1	-6.08117	0.0483913
IREB2	-9.05095	0.0484027
PPT1	-6.14658	0.0484033
PDE4DIP	-2.46475	0.0485899
SERINC1	-2.28857	0.0486004
CERS6	-1.43164	0.0486607
IGLV3-9	17.1119	0.0487007
PQLC1	-29.453	0.048827
SS18L1	-5.39165	0.0488669
KXD1	-44.9468	0.048932
TULP4	-2.23516	0.0489549
POR	-3.80011	0.0489631
CNOT11	-5.62985	0.0489787
VPS9D1	-13.3525	0.049054
GIMAP5	-3.87633	0.0490576
CHST12	-1.0056	0.0491157
ATP6V0A2	-2.45546	0.0491468
ASTN2	-3.15487	0.0491802
LYRM1	-21.4822	0.0491847
PCMTD2	-5.59532	0.0492185
LYPLAL1	-1.32782	0.0492562
OXER1	-2.12353	0.0492814
GOLT1B	-1.72057	0.0493126
HLA-C	-5.16265	0.0493638
CCT7	9.13882	0.049415
KLRB1	-4.05512	0.049426
ZNFX1	-4.84941	0.0494628
DGCR8	-1.56535	0.0494745
CAST	-4.06669	0.0494855
SNRPB	-10.2282	0.0495243
LTBP1	-7.06921	0.0495555
CNST	-4.65631	0.0495738
PGP	-5.49497	0.0496057
TRIR	-4.63502	0.0496321
POP7	-2.03772	0.0496953
TMEM68	-15.0264	0.0497286
PTAFR	-11.0135	0.0497399
HIST1H2BN	1.20912	0.0497445
P2RX5	-2.54435	0.0497833
PHLDA1	-4.64282	0.0497907
NAGA	-22.1058	0.0498334
MOB2	-20.3734	0.0498496
HAUS4	-6.81062	0.0498788
BAG2	-2.67485	0.0499267
CASS4	-1.96733	0.0499403
MBD6	-1.77342	0.0499816
PPP1R8	-4.4739	0.0499837

## Sheet: DEGs
144 DEGs
Genes	logFC	P.Value
ZNF514	4.03305	0.000138535
SRRT	1.1684	0.000333281
FKBP2	-10.8513	0.000787294
TTC31	-1.98141	0.000808994
EMP1	3.00836	0.000827778
RBMS1	-1.81953	0.00201803
LGALS9C	2.22741	0.00212155
ZNF316	2.45612	0.00254285
ZFYVE19	-1.15362	0.00294918
PTPDC1	1.08073	0.00337113
UBXN7	-22.8859	0.00437787
FCRL6	-44.8081	0.00440102
MOB1B	-3.99864	0.00446745
UBE2J2	2.04849	0.00447162
PIGF	-2.11688	0.00564899
GRK3	15.5028	0.00578545
SEC31B	-1.11916	0.00608373
ATM	20.3476	0.00637525
FBXO11	-17.1336	0.0065691
TMEM35B	6.22531	0.0068575
TMEM14A	-2.95803	0.00761136
BORCS8	5.67087	0.00969638
KIZ	-1.74595	0.00975318
TXNDC9	1.62495	0.0102876
EIF2S2	-1.62098	0.0105486
TBC1D22B	-60.7538	0.0109829
TBC1D20	-4.07556	0.0110739
THOC7	21.1682	0.0110843
EIF4EBP3	-6.52071	0.0115587
MYO3B	-1.68323	0.0116668
ACTR3	-1.16326	0.0116796
SULT1A1	5.36961	0.0117406
NUDCD2	4.23127	0.0122741
CHMP6	-1.41805	0.0133988
TGIF1	-2.74416	0.0134912
GRK6	5.95585	0.0139018
LY6G5C	-1.88538	0.0149592
ARL11	1.75518	0.0154439
HIGD2A	-2.24333	0.0155821
KLF5	-2.49972	0.0157263
EEF2	-1.11276	0.0160837
IRF2BPL	-1.77175	0.016086
EP300	7.81023	0.0162275
RPS27A	-3.04087	0.0162678
FBXO30	-1.27635	0.0169811
RIPK2	-4.02903	0.0170357
ZNHIT1	-5.89238	0.0172484
ATP6V0E1	-1.10006	0.0192321
CRACR2A	-1.38505	0.0194342
CXorf21	1.65859	0.0194773
SLC4A7	-4.25736	0.0199007
HCCS	31.7526	0.020398
PMS2	-4.78393	0.0204122
ZFYVE21	-2.70926	0.0210255
S100A12	4.06256	0.0212642
FMC1	-6.81701	0.0220902
FRS2	-1.2919	0.0221434
NRBP1	6.69147	0.0223641
PML	-29.2181	0.0226141
UBR4	-7.81431	0.0226445
WDHD1	-6.05342	0.0228166
POLR1A	1.04625	0.0239194
TBC1D22A	-5.19986	0.0241115
STAU2	-7.77543	0.0241781
CPPED1	-1.58171	0.0255168
RBMX	-10.6461	0.0257796
FMNL2	-1.17773	0.0270944
TTC28	-3.35878	0.0276212
VPS37B	23.6843	0.0276386
RPL10	-1.42276	0.0276958
PAK4	1.07923	0.0286333
HDAC7	-8.16638	0.0288582
STK4	-1.40336	0.0296465
ARL5B	1.67534	0.0299583
CATSPER3	-1.03184	0.0302564
SWSAP1	15.8102	0.0302679
RAP1A	-1.98115	0.0303643
INVS	40.5328	0.0311354
PEX19	2.17041	0.0319217
HIST1H2BE	8.22546	0.0319271
COMMD2	-2.22285	0.0332743
SHQ1	4.62943	0.0343926
LEPROT	1.68006	0.034445
MX2	1.97254	0.03479
RNF213	3.37517	0.0352566
SORL1	16.4861	0.0353555
ARHGEF40	1.94016	0.0353988
ATP6V1E2	-1.23739	0.0358354
SPTY2D1	6.31765	0.0359501
METTL2B	-19.5423	0.036043
RHOU	-1.10582	0.0362809
PLEKHM1	5.15585	0.0366554
PLA2G12A	1.46628	0.036894
TRAF2	-2.32964	0.0370969
ZC3H12A	-10.9176	0.0371719
SPRY3	-2.44779	0.0372555
RTKN2	-3.50217	0.0375906
CASP6	-1.2354	0.037651
SLC46A1	107.155	0.0381337
STEAP4	-17.0409	0.0381924
FYB1	1.10812	0.0382731
FARSA	-18.5013	0.0384191
XPO1	-2.08474	0.0387307
PXDC1	6.31496	0.0399424
H3F3C	7.42863	0.0403427
SEC23B	-2.73033	0.0404075
PMFBP1	-2.7966	0.0404105
TMEM230	-2.07829	0.040444
STAM	-2.22485	0.0405906
ACOT9	2.49203	0.0409045
HCAR3	11.3369	0.0411265
FECH	-2.86554	0.0414056
PLEKHG5	52.0399	0.0414827
AFDN	10.1263	0.0418149
SEC16A	32.4939	0.0419125
HSPA1L	6.25003	0.0426618
ANKS6	-5.09022	0.0429344
RABGGTA	30.7067	0.0429576
ATP2B4	2.02249	0.0431713
SDR39U1	-104.162	0.0433457
USP47	160.494	0.0439202
MPI	-1.07969	0.0442633
PLEKHG3	2.97406	0.0444456
PIGX	-11.7824	0.044448
FAM234B	50.4952	0.04457
SLTM	-1.79409	0.0447384
RFFL	-2.43718	0.044829
MVB12A	1.44181	0.0448443
NSL1	-2.96973	0.0448834
CDV3	6.06594	0.0453749
PANX1	15.379	0.0462565
ZHX2	9.47161	0.0466059
RFNG	-1.0571	0.0467689
CUTC	-2.02338	0.0473756
RYR1	2.06572	0.047719
DDX23	-1.72989	0.0477392
FKBP4	-1.08828	0.0487772
RALB	-2.06327	0.0488735
TACO1	-1.0429	0.0489651
SLX1A	1.94959	0.0490442
RTL6	-7.2377	0.049131
SRPK1	-2.14597	0.0493113
FDXACB1	-1.66531	0.0496262
TRAPPC9	-2.01851	0.0499356
